# Supplementary material for: Biogeography of predaceous diving beetles (Coleoptera, Dytiscidae) of Mongolia
Source: Zookeys. 2019 Jun 6;853:87–108. doi: 10.3897/zookeys.853.33908 (PMC6565699; doi:10.3897/zookeys.853.33908)
Supplement: Supplementary material 1 [file zookeys-853-087-s001.xlsx]

## Sheet: Sheet1
ID	Species name	lat (DMS)	long (DMS)	Alt
1	Agabus arcticus alpinus Motschulsky, 1860	50° 47' 16.300" N	100° 14' 20.000" E	1644
2	Agabus pallens Poppius, 1905	49° 28' 59.099" N	97° 15' 26.701" E	1626
3	Boreonectes aff. emmerichi (Falkenström, 1936)	49° 15' 32.699" N	88° 30' 25.999" E	2361
4	Agabus coxalis Sharp, 1880	48° 16' 10.600" N	106° 51' 24.599" E	1294
5	Nebrioporus airumlus Kolenati, 1845	42° 48' 32.602" N	107° 0' 11.200" E	1063
6	Nebrioporus airumlus Kolenati, 1845	43° 2' 11.299" N	107° 12' 24.199" E	1117
7	Hygrotus enneagrammus Ahrens, 1833	48° 49' 15.701" N	97° 30' 59.299" E	1795
8	Hygrotus impressopunctatus Schaller, 1783	50° 10' 44.000" N	106° 11' 20.501" E	607
9	Nebrioporus hostilis Sharp, 1884	46° 38' 50.899" N	96° 52' 45.502" E	1710
10	Dytiscus circumcinctus Ahrens, 1811	45° 17' 35.801" N	113° 49' 58.001" E	1236
11	Dytiscus dauricus Gebler,1832	45° 29' 7.300" N	99° 44' 16.501" E	1302
12	Hygrotus flaviventris Motschulsky, 1860	50° 34' 8.198" N	92° 28' 49.901" E	781
13	Colymbetes dahuricus Aubé, 1837	50° 1' 41.999" N	102° 42' 0.000" E	1548
14	Agabus arcticus alpinus Motschulsky, 1860	50° 1' 41.999" N	102° 42' 0.000" E	1548
15	Hydroglyphus hamulatus Gyllenhal, 1813	48° 17' 33.601" N	92° 59' 46.601" E	1140
16	Hygrotus flaviventris Motschulsky, 1860	45° 7' 56.899" N	101° 26' 26.599" E	1238
17	Nebrioporus depressus Fabricius, 1775	46° 39' 22.702" N	96° 52' 15.398" E	1699
18	Hygrotus parallellogrammus Ahrens, 1812	45° 7' 56.899" N	101° 26' 26.599" E	1238
19	Hygrotus unguicularis Crotch, 1874	46° 30' 48.920" N	108° 22' 59.567" E	1031
20	Bidessus nasutus Sharp, 1887	48° 9' 54.000" N	93° 3' 10.001" E	1133
21	Hydroglyphus geminus Fabricius, 1792	43° 11' 28.601" N	107° 11' 50.500" E	1140
22	Hydroglyphus geminus Fabricius, 1792	43° 1' 31.901" N	107° 12' 6.700" E	1112
23	Rhantus rufus Zimmermann, 1922	48° 18' 20.200" N	110° 19' 4.300" E	1095
24	Agabus amoenus Solsky, 1874	43° 11' 33.000" N	107° 7' 26.800" E	1147
25	Agabus dichrous Sharp, 1878	48° 57' 23.198" N	90° 50' 21.700" E	1939
26	Colymbetes dolabratus Paykull, 1798	48° 57' 23.198" N	90° 50' 21.700" E	1939
27	Graphoderus austriacus Sturm, 1834	48° 57' 23.198" N	90° 50' 21.700" E	1939
28	Acilius sulcatus Linnaeus, 1758	49° 3' 16.898" N	107° 14' 16.102" E	980
29	Hydaticus continentalis Balfour-Browne, 1944	48° 6' 51.800" N	106° 51' 9.698" E	1622
30	Nebrioporus airumlus Kolenati, 1845	43° 10' 1.301" N	107° 9' 12.701" E	1180
31	Rhantus frontalis Marsham, 1802	48° 49' 15.701" N	97° 30' 59.299" E	1795
32	Colymbetes dolabratus Paykull, 1798	49° 34' 31.102" N	90° 0' 45.698" E	2077
33	Agabus dichrous Sharp, 1878	48° 32' 48.401" N	90° 9' 37.400" E	2171
34	Hydaticus aruspex Clark, 1864	49° 1' 41.700" N	107° 11' 53.300" E	928
35	Agabus arcticus alpinus Motschulsky, 1860	49° 5' 18.600" N	107° 17' 37.100" E	941
36	Agabus dichrous Sharp, 1878	49° 1' 41.700" N	107° 11' 53.300" E	928
37	Hygrotus impressopunctatus Schaller, 1783	49° 3' 51.401" N	107° 16' 11.701" E	916
38	Boreonectes aff. emmerichi (Falkenström, 1936)	48° 57' 23.198" N	90° 50' 21.700" E	1939
39	Agabus arcticus alpinus Motschulsky, 1860	49° 1' 41.700" N	107° 11' 53.300" E	928
40	Agabus pallens Poppius, 1905	50° 47' 16.300" N	100° 14' 20.000" E	1644
41	Hygrotus enneagrammus Ahrens, 1833	47° 46' 36.098" N	107° 20' 24.799" E	1406
42	Agabus dichrous Sharp, 1878	46° 28' 47.701" N	102° 4' 37.301" E	2238
43	Agabus costulatus Motschulsky, 1859	46° 32' 3.199" N	101° 50' 46.900" E	2820
44	Ilybius obtusus Sharp, 1882	46° 24' 9.202" N	102° 50' 10.201" E	1778
45	Hygrotus quinquelineatus Zetterstedt, 1828	49° 5' 18.600" N	107° 17' 37.100" E	941
46	Zaitzevhydrus formaster (Zaitzev, 1908)	50° 47' 16.300" N	100° 14' 20.000" E	1644
47	Dytiscus dauricus Gebler,1832	49° 3' 16.898" N	107° 14' 16.102" E	980
48	Graphoderus cinereus Linnaeus, 1758	48° 6' 20.099" N	102° 34' 34.399" E	1294
49	Hygrotus unguicularis Crotch, 1874	50° 47' 16.300" N	100° 14' 20.000" E	1644
50	Oreodytes septentrionalis Gyllenhal in sahlberg, 1826	49° 48' 14.198" N	107° 28' 32.300" E	677
51	Agabus dichrous Sharp, 1878	42° 59' 13.402" N	100° 40' 1.402" E	1498
52	Dytiscus circumcinctus Ahrens, 1811	47° 38' 20.699" N	106° 1' 44.400" E	1145
53	Dytiscus circumcinctus Ahrens, 1811	49° 5' 18.600" N	107° 17' 37.100" E	941
54	Dytiscus dauricus Gebler,1832	49° 5' 18.600" N	107° 17' 37.100" E	941
55	Acilius canaliculatus (Nicolai, 1822)	49° 1' 41.700" N	107° 11' 53.300" E	928
56	Acilius sulcatus Linnaeus, 1758	49° 1' 41.700" N	107° 11' 53.300" E	928
57	Agabus coxalis Sharp, 1880	49° 3' 16.898" N	107° 14' 16.102" E	980
58	Agabus moestus Curtis, 1835	49° 3' 51.401" N	107° 16' 11.701" E	916
59	Hydaticus aruspex Clark, 1864	49° 3' 51.401" N	107° 16' 11.701" E	916
60	Rhantus frontalis Marsham, 1802	49° 3' 16.898" N	107° 14' 16.102" E	980
61	Rhantus frontalis Marsham, 1802	49° 3' 51.401" N	107° 16' 11.701" E	916
62	Agabus dichrous Sharp, 1878	50° 10' 48.400" N	90° 52' 52.500" E	1442
63	Nectoporus sanmarkii Sahlberg, 1826	50° 10' 48.400" N	90° 52' 52.500" E	1442
64	Agabus laferi Nilsson, 1994	48° 6' 51.800" N	106° 51' 9.698" E	1622
65	Nebrioporus hostilis Sharp, 1884	48° 6' 20.099" N	102° 34' 34.399" E	1294
66	Nebrioporus hostilis Sharp, 1884	48° 6' 20.099" N	102° 34' 34.399" E	1294
67	Hygrotus enneagrammus Ahrens, 1833	42° 44' 48.098" N	107° 58' 23.599" E	988
68	Agabus amoenus Solsky, 1874	42° 48' 32.602" N	107° 0' 11.200" E	1063
69	Agabus amoenus Solsky, 1874	43° 7' 17.699" N	107° 21' 3.499" E	1083
70	Agabus amoenus Solsky, 1874	43° 2' 11.299" N	107° 12' 24.199" E	1117
71	Agabus japonicus continentalis Guéorguiev, 1970	43° 10' 1.301" N	107° 9' 12.701" E	1180
72	Agabus japonicus continentalis Guéorguiev, 1970	43° 7' 17.699" N	107° 21' 3.499" E	1083
73	Hygrotus confluens Fabricius, 1787	43° 7' 17.699" N	107° 21' 3.499" E	1083
74	Hygrotus nigrolineatus Steven in Schönherr, 1808	43° 11' 28.601" N	107° 11' 50.500" E	1140
75	Nebrioporus airumlus Kolenati, 1845	43° 11' 28.601" N	107° 11' 50.500" E	1140
76	Agabus coxalis Sharp, 1880	45° 17' 35.801" N	113° 49' 58.001" E	1236
77	Agabus japonicus continentalis Guéorguiev, 1970	43° 2' 11.299" N	107° 12' 24.199" E	1117
78	Hydaticus continentalis Balfour-Browne, 1944	49° 3' 51.401" N	107° 16' 11.701" E	916
79	Laccornis oblongus Stephens, 1835	49° 3' 51.401" N	107° 16' 11.701" E	916
80	Rhantus frontalis Marsham, 1802	48° 42' 30.398" N	98° 41' 8.700" E	1696
81	Nebrioporus assimilis Paykull, 1798	48° 52' 42.701" N	96° 58' 48.500" E	1849
82	Agabus amoenus Solsky, 1874	43° 2' 11.299" N	107° 12' 24.199" E	1117
83	Rhantus frontalis Marsham, 1802	48° 32' 48.401" N	90° 9' 37.400" E	2171
84	Hygrotus parallellogrammus Ahrens, 1812	50° 47' 16.300" N	100° 14' 20.000" E	1644
85	Agabus arcticus alpinus Motschulsky, 1860	50° 39' 36.202" N	100° 1' 21.698" E	2196
86	Acilius sulcatus Linnaeus, 1758	49° 5' 18.600" N	107° 17' 37.100" E	941
87	Rhantus frontalis Marsham, 1802	49° 5' 18.600" N	107° 17' 37.100" E	941
88	Agabus clavicornis Sharp, 1882	49° 3' 16.898" N	107° 14' 16.102" E	980
89	Hygrotus enneagrammus Ahrens, 1833	43° 11' 28.601" N	107° 11' 50.500" E	1140
90	Nebrioporus airumlus Kolenati, 1845	43° 1' 31.901" N	107° 12' 6.700" E	1112
91	Nebrioporus airumlus Kolenati, 1845	43° 11' 33.000" N	107° 7' 26.800" E	1147
92	Agabus clavicornis Sharp, 1882	49° 3' 51.401" N	107° 16' 11.701" E	916
93	Agabus dichrous Sharp, 1878	42° 58' 29.701" N	100° 40' 1.402" E	1479
94	Rhantus frontalis Marsham, 1802	46° 28' 47.701" N	102° 4' 37.301" E	2238
95	Rhantus frontalis Marsham, 1802	46° 24' 9.202" N	102° 50' 10.201" E	1778
96	Dytiscus circumcinctus Ahrens, 1811	47° 54' 54.101" N	93° 17' 11.699" E	1131
97	Colymbetes dolabratus Paykull, 1798	47° 54' 54.101" N	93° 17' 11.699" E	1131
98	Graphoderus cinereus Linnaeus, 1758	47° 54' 54.101" N	93° 17' 11.699" E	1131
99	Rhantus frontalis Marsham, 1802	47° 54' 54.101" N	93° 17' 11.699" E	1131
100	Zaitzevhydrus formaster (Zaitzev, 1908)	48° 41' 39.901" N	88° 15' 31.298" E	2085
101	Agabus clavicornis Sharp, 1882	49° 26' 23.701" N	90° 40' 12.000" E	1437
102	Ilybius lateralis Gebler, 1832	49° 26' 23.701" N	90° 40' 12.000" E	1437
103	Colymbetes dolabratus Paykull, 1798	44° 5' 50.701" N	103° 36' 27.101" E	1288
104	Zaitzevhydrus formaster (Zaitzev, 1908)	48° 43' 22.598" N	88° 52' 33.499" E	2017
105	Hygrotus marklini Gyllenhal, 1813	48° 41' 39.901" N	88° 15' 31.298" E	2085
106	Agabus costulatus Motschulsky, 1859	48° 40' 4.001" N	88° 16' 23.002" E	2078
107	Hygrotus marklini Gyllenhal, 1813	47° 51' 15.930" N	106° 42' 35.154" E	1512
108	Agabus blatta Jakovlev, 1897	50° 7' 32.999" N	91° 41' 33.299" E	1163
109	Colymbetes dahuricus Aubé, 1837	45° 37' 49.800" N	99° 16' 49.001" E	1321
110	Laccophilus biguttatus Kirby, 1837	48° 35' 15.662" N	111° 49' 34.136" E	1290
111	Hygrotus inaequalis Fabricius, 1777	47° 48' 27.112" N	102° 35' 26.268" E	1246
112	Agabus kaszabi Guéorguiev, 1972	48° 51' 36.097" N	112° 10' 16.482" E	996
113	Bidessus unistriatus Goeze, 1777	45° 30' 23.728" N	100° 34' 58.508" E	1447
114	Hygrotus impressopunctatus Schaller, 1783	48° 58' 48.101" N	104° 59' 33.900" E	761
115	Agabus infuscatus Aube, 1838	46° 22' 18.599" N	100° 48' 25.600" E	2045
116	Laccophilus biguttatus Kirby, 1837	46° 22' 18.599" N	100° 48' 25.600" E	2045
117	Hygrotus inaequalis Fabricius, 1777	49° 55' 11.701" N	102° 37' 20.100" E	984
118	Rhantus frontalis Marsham, 1802	49° 55' 11.701" N	102° 37' 20.100" E	984
119	Hygrotus parallellogrammus Ahrens, 1812	50° 10' 44.000" N	106° 11' 20.501" E	607
120	Hygrotus impressopunctatus Schaller, 1783	45° 24' 45.641" N	100° 36' 24.307" E	1399
121	Hygrotus caspius Wehncke, 1875	47° 47' 39.073" N	108° 28' 29.352" E	1314
122	Oreodytes septentrionalis Gyllenhal in sahlberg, 1826	49° 44' 22.664" N	94° 33' 53.629" E	1169
123	Oreodytes septentrionalis Gyllenhal in sahlberg, 1826	49° 15' 11.131" N	97° 24' 3.665" E	1978
124	Acilius canaliculatus (Nicolai, 1822)	49° 3' 51.401" N	107° 16' 11.701" E	916
125	Laccophilus biguttatus Kirby, 1837	48° 2' 57.131" N	114° 32' 20.195" E	737
126	Laccophilus biguttatus Kirby, 1837	47° 46' 51.355" N	108° 28' 50.873" E	1312
127	Oreodytes septentrionalis Gyllenhal in sahlberg, 1826	47° 45' 29.567" N	108° 29' 37.457" E	1308
128	Oreodytes septentrionalis Gyllenhal in sahlberg, 1826	47° 23' 35.088" N	109° 18' 50.076" E	1262
129	Rhantus frontalis Marsham, 1802	47° 42' 20.318" N	117° 37' 27.718" E	578
130	Rhantus frontalis Marsham, 1802	48° 31' 16.975" N	111° 44' 24.713" E	1084
131	Oreodytes septentrionalis Gyllenhal in sahlberg, 1826	47° 52' 48.130" N	106° 48' 15.192" E	1265
132	Oreodytes mongolicus Brinck, 1943	46° 8' 53.761" N	91° 31' 40.904" E	1212
133	Rhantus notaticollis Aubé, 1837	47° 15' 22.856" N	105° 30' 46.850" E	1064
134	Rhantus notaticollis Aubé, 1837	47° 15' 18.079" N	105° 32' 33.810" E	1066
135	Rhantus notaticollis Aubé, 1837	47° 50' 52.138" N	106° 40' 4.292" E	1238
136	Rhantus notaticollis Aubé, 1837	47° 46' 4.584" N	108° 28' 25.554" E	1310
137	Agabus congener Thunberg, 1794	49° 6' 28.404" N	106° 39' 9.900" E	1124
138	Agabus costulatus Motschulsky, 1859	49° 6' 28.404" N	106° 39' 9.900" E	1124
139	Hydaticus aruspex Clark, 1864	49° 5' 18.600" N	107° 17' 37.100" E	941
140	Agabus coxalis Sharp, 1880	50° 4' 7.298" N	106° 6' 39.100" E	630
141	Hygrotus impressopunctatus Schaller, 1783	49° 32' 23.600" N	105° 40' 7.799" E	674
142	Graphoderus cinereus Linnaeus, 1758	49° 6' 51.901" N	91° 38' 4.801" E	1589
143	Nectoporus sanmarkii Sahlberg, 1826	49° 32' 6.400" N	91° 8' 46.799" E	2426
144	Agabus pallens Poppius, 1905	49° 34' 31.102" N	90° 0' 45.698" E	2077
145	Nebrioporus airumlus Kolenati, 1845	49° 34' 31.102" N	90° 0' 45.698" E	2077
146	Agabus thomsoni Sahlberg, 1871	48° 6' 51.800" N	106° 51' 9.698" E	1622
147	Ilybius obtusus Sharp, 1882	48° 6' 51.800" N	106° 51' 9.698" E	1622
148	Agabus dichrous Sharp, 1878	42° 58' 44.501" N	101° 27' 32.900" E	1534
149	Agabus arcticus alpinus Motschulsky, 1860	49° 17' 26.300" N	88° 40' 20.899" E	2482
150	Boreonectes aff. emmerichi (Falkenström, 1936)	49° 17' 26.300" N	88° 40' 20.899" E	2482
151	Hygrotus marklini Gyllenhal, 1813	49° 22' 10.700" N	89° 9' 27.601" E	2198
152	Hygrotus marklini Gyllenhal, 1813	49° 17' 26.300" N	88° 40' 20.899" E	2482
153	Nectoporus sanmarkii Sahlberg, 1826	49° 17' 26.300" N	88° 40' 20.899" E	2482
154	Agabus blatta Jakovlev, 1897	47° 24' 0.601" N	97° 43' 33.398" E	2216
155	Agabus dichrous Sharp, 1878	46° 2' 16.901" N	100° 47' 43.901" E	1755
156	Bidessus nasutus Sharp, 1887	50° 34' 8.198" N	92° 28' 49.901" E	781
157	Bidessus nasutus Sharp, 1887	50° 34' 8.198" N	92° 28' 49.901" E	781
158	Hygrotus inaequalis Fabricius, 1777	50° 34' 8.198" N	92° 28' 49.901" E	781
159	Hygrotus pectoralis Motschulsky, 1860	50° 34' 8.198" N	92° 28' 49.901" E	781
160	Hygrotus marklini Gyllenhal, 1813	47° 51' 47.002" N	117° 51' 29.002" E	579
161	Agabus thomsoni Sahlberg, 1871	46° 42' 56.999" N	103° 14' 17.902" E	1773
162	Zaitzevhydrus formaster (Zaitzev, 1908)	46° 42' 56.999" N	103° 14' 17.902" E	1773
163	Hydroporus submuticus Thomson, 1874	47° 30' 18.828" N	100° 55' 55.488" E	1728
164	Hydroporus uenoi Nakane, 1963	47° 29' 8.412" N	100° 52' 43.500" E	1728
165	Hygrotus caspius Wehncke, 1875	47° 30' 18.072" N	100° 55' 56.136" E	1769
166	Hydroporus notabilis LeConte, 1850	48° 31' 57.180" N	97° 31' 15.348" E	2025
167	Laccophilus biguttatus Kirby, 1837	47° 44' 21.876" N	102° 14' 17.196" E	2025
168	Zaitzevhydrus formaster (Zaitzev, 1908)	48° 3' 35.604" N	97° 33' 2.628" E	2025
169	Hydroporus notabilis LeConte, 1850	48° 10' 40.440" N	97° 12' 51.876" E	2108
170	Colymbetes dahuricus Aubé, 1837	47° 18' 39.456" N	105° 16' 16.284" E	1042
171	Hydroglyphus geminus Fabricius, 1792	47° 18' 39.456" N	105° 16' 16.284" E	1042
172	Hydroglyphus licenti Feng, 1936	47° 18' 39.456" N	105° 16' 16.284" E	1042
173	Hygrotus caspius Wehncke, 1875	47° 18' 27.576" N	103° 38' 37.572" E	1042
174	Rhantus notaticollis Aubé, 1837	47° 18' 39.456" N	105° 16' 16.284" E	1042
175	Hydroglyphus geminus Fabricius, 1792	47° 12' 8.136" N	102° 48' 6.084" E	1462
176	Laccophilus biguttatus Kirby, 1837	47° 20' 21.588" N	101° 49' 15.348" E	1462
177	Nebrioporus airumlus Kolenati, 1845	46° 58' 45.372" N	101° 41' 55.572" E	1462
178	Hydroglyphus geminus Fabricius, 1792	47° 4' 43.968" N	102° 9' 57.888" E	1699
179	Hydroglyphus geminus Fabricius, 1792	47° 20' 21.588" N	101° 49' 15.348" E	1693
180	Hygrotus caspius Wehncke, 1875	47° 30' 18.828" N	100° 55' 55.488" E	1693
181	Laccophilus biguttatus Kirby, 1837	47° 35' 57.408" N	101° 14' 42.756" E	1693
182	Hydroglyphus geminus Fabricius, 1792	47° 35' 57.408" N	101° 14' 42.756" E	1602
183	Hydroporus uenoi Nakane, 1963	47° 30' 18.828" N	100° 55' 55.488" E	1602
184	Laccophilus biguttatus Kirby, 1837	47° 30' 34.164" N	100° 34' 30.360" E	1602
185	Nebrioporus airumlus Kolenati, 1845	47° 29' 8.412" N	100° 52' 43.500" E	1602
186	Rhantus vermiculatus Moschulsky, 1860	47° 35' 57.408" N	101° 14' 42.756" E	1602
187	Hydroporus acutangulus -complex.Thomson, 1856	47° 30' 18.828" N	100° 55' 55.488" E	1728
188	Hydroporus geniculatus Thomson, 1856	47° 53' 25.584" N	100° 19' 5.160" E	1749
189	Hydroporus uenoi Nakane, 1963	47° 53' 25.584" N	100° 19' 5.160" E	1749
190	Nebrioporus airumlus Kolenati, 1845	51° 13' 50.052" N	99° 23' 17.592" E	1749
191	Laccophilus biguttatus Kirby, 1837	47° 53' 25.584" N	100° 19' 5.160" E	1981
192	Zaitzevhydrus formaster (Zaitzev, 1908)	48° 7' 56.856" N	97° 29' 3.300" E	2287
193	Hydroporus uenoi Nakane, 1963	48° 36' 54.648" N	98° 13' 51.456" E	1937
194	Hygrotus unguicularis Crotch, 1874	47° 53' 25.584" N	100° 19' 5.160" E	1937
195	Laccophilus biguttatus Kirby, 1837	48° 7' 35.796" N	99° 56' 28.608" E	1937
196	Agabus infuscatus Aube, 1838	47° 53' 25.584" N	100° 19' 5.160" E	1937
197	Hygrotus unguicularis Crotch, 1874	48° 7' 35.796" N	99° 56' 28.608" E	2019
198	Laccophilus biguttatus Kirby, 1837	47° 56' 43.836" N	99° 24' 6.156" E	2019
199	Nectoporus sanmarkii Sahlberg, 1826	48° 7' 35.796" N	99° 56' 28.608" E	2019
200	Oreodytes mongolicus Brinck, 1943	48° 36' 54.648" N	98° 13' 51.456" E	2019
201	Oreodytes septentrionalis Gyllenhal in sahlberg, 1826	48° 7' 35.796" N	99° 56' 28.608" E	2019
202	Rhantus notaticollis Aubé, 1837	48° 14' 59.820" N	97° 24' 22.572" E	2019
203	Oreodytes septentrionalis Gyllenhal in sahlberg, 1826	48° 3' 35.604" N	97° 33' 2.628" E	2053
204	Oreodytes mongolicus Brinck, 1943	51° 15' 12.384" N	99° 40' 1.128" E	2104
205	Rhantus notaticollis Aubé, 1837	48° 9' 28.044" N	97° 12' 51.876" E	2108
206	Agabus infuscatus Aube, 1838	48° 9' 28.044" N	97° 12' 51.876" E	2108
207	Hydroporus acutangulus -complex.Thomson, 1856	48° 9' 28.044" N	97° 12' 51.876" E	2108
208	Agabus coxalis Sharp, 1880	50° 2' 42.684" N	105° 21' 39.024" E	1823
209	Hydroporus notabilis LeConte, 1850	49° 5' 10.896" N	107° 18' 27.000" E	1823
210	Hygrotus pectoralis Motschulsky, 1860	48° 31' 57.180" N	97° 31' 15.348" E	1823
211	Ilybius poppiusi Zaitzev, 1907	50° 2' 42.684" N	105° 21' 39.024" E	1823
212	Hydroporus geniculatus Thomson, 1856	49° 44' 36.204" N	103° 6' 18.108" E	1823
213	Rhantus notaticollis Aubé, 1837	49° 44' 36.204" N	103° 6' 18.108" E	1823
214	Hydroglyphus geminus Fabricius, 1792	47° 44' 21.876" N	102° 14' 17.196" E	1377
215	Laccophilus biguttatus Kirby, 1837	51° 13' 50.052" N	99° 23' 17.592" E	1377
216	Ilybius angustior Gyllenhal, 1808	48° 19' 52.572" N	97° 51' 52.200" E	1948
217	Laccophilus biguttatus Kirby, 1837	46° 42' 34.704" N	103° 17' 57.768" E	1665
218	Hydroporus geniculatus Thomson, 1856	47° 44' 51.252" N	99° 21' 29.772" E	2075
219	Hydroporus notabilis LeConte, 1850	47° 44' 51.252" N	99° 21' 29.772" E	2075
220	Hydroporus submuticus Thomson, 1874	46° 58' 45.372" N	101° 41' 55.572" E	2075
221	Nebrioporus airumlus Kolenati, 1845	47° 35' 57.408" N	101° 14' 42.756" E	2075
222	Hydroporus morio Aubé, 1838	48° 21' 51.696" N	98° 55' 38.532" E	2072
223	Hydroporus submuticus Thomson, 1874	48° 21' 51.696" N	98° 55' 38.532" E	2072
224	Hygrotus urgensis Jakovlev, 1899	47° 19' 10.560" N	105° 16' 16.284" E	1042
225	Ilybius angustior Gyllenhal, 1808	46° 58' 45.372" N	101° 41' 55.572" E	2075
226	Ilybius obtusus Sharp, 1882	47° 56' 43.836" N	99° 24' 6.156" E	2108
227	Rhantus vermiculatus Moschulsky, 1860	47° 18' 39.456" N	105° 16' 16.284" E	1042
228	Hygrotus impressopunctatus Schaller, 1783	47° 18' 39.456" N	105° 16' 16.284" E	1042
229	Hygrotus marklini Gyllenhal, 1813	47° 18' 39.456" N	105° 16' 16.284" E	1042
230	Rhantus vermiculatus Moschulsky, 1860	47° 18' 27.576" N	103° 38' 37.572" E	1255
231	Hygrotus caspius Wehncke, 1875	46° 47' 26.232" N	103° 19' 29.496" E	1255
232	Hygrotus unguicularis Crotch, 1874	47° 18' 27.576" N	103° 38' 37.572" E	1255
233	Laccophilus biguttatus Kirby, 1837	46° 47' 26.232" N	103° 19' 29.496" E	1255
234	Nebrioporus airumlus Kolenati, 1845	46° 48' 0.720" N	102° 50' 38.616" E	1255
235	Rhantus vermiculatus Moschulsky, 1860	46° 47' 26.232" N	103° 19' 29.496" E	1665
236	Hygrotus caspius Wehncke, 1875	46° 42' 34.704" N	103° 17' 57.768" E	1665
237	Agabus pallens Poppius, 1905	46° 47' 26.232" N	103° 19' 29.496" E	1665
238	Rhantus vermiculatus Moschulsky, 1860	46° 42' 34.704" N	103° 17' 57.768" E	1694
239	Hygrotus caspius Wehncke, 1875	46° 48' 0.720" N	102° 50' 38.616" E	1694
240	Hygrotus unguicularis Crotch, 1874	46° 42' 34.704" N	103° 17' 57.768" E	1694
241	Laccophilus biguttatus Kirby, 1837	46° 48' 0.720" N	102° 50' 38.616" E	1694
242	Hygrotus caspius Wehncke, 1875	47° 20' 21.588" N	101° 49' 15.348" E	1706
243	Laccophilus biguttatus Kirby, 1837	47° 3' 25.992" N	102° 59' 30.876" E	1706
244	Nebrioporus airumlus Kolenati, 1845	46° 53' 34.908" N	102° 23' 40.452" E	1706
245	Hygrotus marklini Gyllenhal, 1813	46° 48' 0.720" N	102° 50' 38.616" E	1706
246	Agabus dichrous Sharp, 1878	48° 19' 52.572" N	97° 51' 52.200" E	1255
247	Hygrotus impressopunctatus Schaller, 1783	46° 48' 0.720" N	102° 50' 38.616" E	1706
248	Oreodytes septentrionalis Gyllenhal in sahlberg, 1826	46° 48' 0.720" N	102° 50' 38.616" E	1706
249	Ilybius poppiusi Zaitzev, 1907	46° 48' 0.720" N	102° 50' 38.616" E	1706
250	Agabus aequalis Sharp, 1882	46° 48' 0.720" N	102° 50' 38.616" E	1706
251	Nebrioporus airumlus Kolenati, 1845	46° 53' 9.096" N	102° 20' 37.896" E	1610
252	Nectoporus sanmarkii Sahlberg, 1826	46° 53' 9.096" N	102° 20' 37.896" E	1646
253	Nebrioporus airumlus Kolenati, 1845	46° 47' 14.712" N	101° 57' 36.756" E	1646
254	Nebrioporus airumlus Kolenati, 1845	47° 12' 8.136" N	102° 48' 6.084" E	1809
255	Nectoporus sanmarkii Sahlberg, 1826	46° 47' 14.712" N	101° 57' 36.756" E	1809
256	Hygrotus unguicularis Crotch, 1874	46° 43' 51.348" N	101° 53' 8.988" E	1894
257	Nectoporus sanmarkii Sahlberg, 1826	46° 43' 51.348" N	101° 53' 8.988" E	1894
258	Rhantus notaticollis Aubé, 1837	47° 35' 57.408" N	101° 14' 42.756" E	1894
259	Agabus pallens Poppius, 1905	46° 43' 51.348" N	101° 53' 8.988" E	1894
260	Ilybius subaeneus Erichson, 1837	47° 16' 23.592" N	101° 10' 49.296" E	1519
261	Rhantus vermiculatus Moschulsky, 1860	47° 3' 25.992" N	102° 59' 30.876" E	1519
262	Hygrotus impressopunctatus Schaller, 1783	47° 12' 8.136" N	102° 48' 6.084" E	1462
263	Hydroporus uenoi Nakane, 1963	47° 35' 57.408" N	101° 14' 42.756" E	2075
264	Agabus aequalis Sharp, 1882	46° 58' 45.372" N	101° 41' 55.572" E	2075
265	Agabus laferi Nilsson, 1994	46° 58' 45.372" N	101° 41' 55.572" E	2075
266	Nectoporus sanmarkii Sahlberg, 1826	47° 16' 56.784" N	101° 11' 16.548" E	1872
267	Oreodytes shorti Shaverdo & Fery, 2006	47° 16' 56.784" N	101° 11' 16.548" E	1872
268	Ilybius angustior Gyllenhal, 1808	47° 30' 18.828" N	100° 55' 55.488" E	1728
269	Agabus adpressus Aubé, 1837	47° 45' 26.892" N	99° 21' 29.772" E	2215
270	Ilybius subaeneus Erichson, 1837	47° 44' 21.984" N	102° 14' 17.520" E	2025
271	Agabus lineatus Gebler, 1848	48° 7' 56.856" N	97° 29' 3.300" E	2025
272	Ilybius poppiusi Zaitzev, 1907	48° 9' 28.044" N	97° 12' 51.876" E	2108
273	Hydroporus uenoi Nakane, 1963	47° 18' 39.456" N	105° 16' 16.284" E	2054
274	Hydroporus uenoi Nakane, 1963	48° 3' 45.252" N	97° 33' 2.304" E	2053
275	Hygrotus unguicularis Crotch, 1874	48° 3' 35.604" N	97° 33' 2.628" E	2053
276	Hydroporus geniculatus Thomson, 1856	51° 27' 42.624" N	99° 12' 0.468" E	2053
277	Zaitzevhydrus formaster (Zaitzev, 1908)	51° 27' 42.624" N	99° 12' 0.468" E	2053
278	Ilybius angustior Gyllenhal, 1808	48° 3' 45.252" N	97° 33' 2.304" E	2054
279	Agabus adpressus Aubé, 1837	48° 9' 28.044" N	97° 12' 51.876" E	2108
280	Agabus costulatus Motschulsky, 1859	48° 9' 28.044" N	97° 12' 51.876" E	2108
281	Nectoporus sanmarkii Sahlberg, 1826	48° 9' 28.044" N	97° 12' 51.876" E	2108
282	Rhantus vermiculatus Moschulsky, 1860	48° 31' 57.180" N	97° 31' 15.348" E	1823
283	Agabus dichrous Sharp, 1878	49° 7' 54.948" N	101° 27' 46.188" E	1823
284	Oreodytes shorti Shaverdo & Fery, 2006	46° 57' 23.004" N	100° 52' 21.612" E	2282
285	Oreodytes shorti Shaverdo & Fery, 2006	46° 56' 34.296" N	100° 51' 19.152" E	2311
286	Agabus pallens Poppius, 1905	47° 12' 43.128" N	99° 54' 40.104" E	2582
287	Hydroporus morio Aubé, 1838	47° 12' 43.128" N	99° 54' 40.104" E	2582
288	Hygrotus flaviventris Motschulsky, 1860	47° 12' 43.128" N	99° 54' 40.104" E	2582
289	Zaitzevhydrus formaster (Zaitzev, 1908)	47° 17' 49.272" N	100° 1' 52.896" E	2582
290	Hydroporus notabilis LeConte, 1850	48° 7' 56.856" N	97° 29' 3.300" E	2048
291	Laccophilus biguttatus Kirby, 1837	48° 7' 56.856" N	97° 29' 3.300" E	2048
292	Ilybius poppiusi Zaitzev, 1907	48° 19' 52.572" N	97° 51' 52.200" E	2582
293	Ilybius poppiusi Zaitzev, 1907	48° 7' 56.856" N	97° 29' 3.300" E	2048
294	Agabus coxalis Sharp, 1880	48° 7' 56.856" N	97° 29' 3.300" E	2048
295	Agabus dichrous Sharp, 1878	48° 31' 57.180" N	97° 31' 15.348" E	1820
296	Oreodytes mongolicus Brinck, 1943	47° 35' 57.408" N	101° 14' 42.756" E	1602
297	Agabus arcticus alpinus Motschulsky, 1860	47° 35' 57.408" N	101° 14' 42.756" E	1602
298	Oreodytes mongolicus Brinck, 1943	47° 53' 25.584" N	100° 19' 5.160" E	1749
299	Agabus arcticus alpinus Motschulsky, 1860	48° 7' 56.856" N	97° 29' 3.300" E	2025
300	Oreodytes mongolicus Brinck, 1943	46° 53' 34.908" N	102° 23' 40.452" E	2053
301	Agabus udege Nilsson, 1994	48° 10' 26.040" N	108° 15' 54.000" E	1641
302	Agabus udege Nilsson, 1994	47° 16' 37.452" N	110° 37' 41.700" E	1032
303	Agabus udege Nilsson, 1994	46° 32' 43.872" N	101° 16' 47.676" E	2613
304	Ilybius lateralis Gebler, 1832	49° 22' 16.140" N	106° 29' 37.284" E	1163
305	Agabus adpressus Aubé, 1837	48° 49' 39.839" N	106° 26' 47.324" E	856
306	Agabus adpressus Aubé, 1837	45° 55' 5.675" N	100° 52' 42.532" E	1679
307	Agabus adpressus Aubé, 1837	47° 53' 11.155" N	106° 54' 3.733" E	1302
308	Agabus adpressus Aubé, 1837	47° 36' 26.665" N	107° 38' 56.278" E	1634
309	Agabus coxalis Sharp, 1880	47° 48' 33.192" N	102° 49' 43.828" E	1394
310	Hygrotus chinensis Sharp, 1882	47° 49' 1.168" N	102° 36' 6.628" E	1329
311	Hydroglyphus geminus Fabricius, 1792	45° 24' 11.563" N	100° 36' 18.392" E	1393
312	Agabus pallens Poppius, 1905	47° 53' 5.158" N	106° 49' 45.966" E	1271
313	Hygrotus chinensis Sharp, 1882	47° 46' 55.168" N	112° 32' 1.601" E	884
314	Hygrotus chinensis Sharp, 1882	47° 46' 37.945" N	108° 21' 39.262" E	1362
315	Agabus discolor Harris, 1828.	48° 33' 0.659" N	111° 47' 53.016" E	1069
316	Agabus pallens Poppius, 1905	48° 33' 31.648" N	111° 48' 48.870" E	1072
317	Agabus coxalis Sharp, 1880	48° 35' 5.118" N	111° 49' 59.444" E	1066
318	Agabus coxalis Sharp, 1880	47° 58' 38.622" N	118° 28' 49.670" E	631
319	Agabus biguttulus Thomson, 1867	48° 34' 46.009" N	111° 48' 58.370" E	1061
320	Agabus adpressus Aubé, 1837	47° 8' 37.162" N	99° 41' 38.688" E	2191
321	Agabus adpressus Aubé, 1837	46° 5' 51.076" N	96° 9' 32.911" E	1929
322	Agabus adpressus Aubé, 1837	46° 9' 29.830" N	91° 57' 3.262" E	1595
323	Hygrotus chinensis Sharp, 1882	46° 0' 47.470" N	108° 20' 40.672" E	1156
324	Agabus coxalis Sharp, 1880	46° 14' 33.256" N	108° 17' 5.824" E	1191
325	Hydroglyphus geminus Fabricius, 1792	49° 46' 49.858" N	94° 22' 24.830" E	1150
326	Ilybius cinctus Sharp, 1878	45° 54' 34.326" N	109° 4' 40.811" E	1092
327	Ilybius poppiusi Zaitzev, 1907	46° 15' 22.216" N	108° 34' 1.524" E	1245
328	Ilybius poppiusi Zaitzev, 1907	47° 17' 0.773" N	105° 23' 20.522" E	1054
329	Hydroporus acutangulus -complex.Thomson, 1856	47° 54' 16.790" N	106° 53' 37.961" E	1286
330	Nectoporus sanmarkii Sahlberg, 1826	46° 19' 19.582" N	102° 43' 44.533" E	1888
331	Hydroglyphus geminus Fabricius, 1792	47° 47' 1.403" N	102° 37' 57.346" E	1338
332	Rhantus frontalis Marsham, 1802	47° 47' 14.114" N	102° 36' 37.382" E	1332
333	Oreodytes mongolicus Brinck, 1943	45° 21' 5.756" N	100° 39' 14.681" E	1359
334	Oreodytes mongolicus Brinck, 1943	46° 8' 40.315" N	100° 43' 45.577" E	1835
335	Rhantus notaticollis Aubé, 1837	47° 49' 3.673" N	102° 36' 14.364" E	1328
336	Graphoderus zonatus zonatus Hoppe, 1795	47° 48' 55.051" N	102° 36' 11.488" E	1329
337	Hygrotus caspius Wehncke, 1875	47° 48' 26.388" N	102° 35' 42.785" E	1331
338	Hygrotus marklini Gyllenhal, 1813	47° 48' 27.112" N	102° 35' 26.268" E	1331
339	Laccophilus biguttatus Kirby, 1837	47° 35' 47.411" N	102° 36' 16.729" E	1360
340	Laccophilus biguttatus Kirby, 1837	47° 49' 15.092" N	102° 34' 46.592" E	1330
341	Ilybius obtusus Sharp, 1882	47° 29' 9.074" N	102° 41' 27.863" E	1381
342	Ilybius lateralis Gebler, 1832	47° 49' 11.518" N	102° 34' 53.782" E	1330
343	Graphoderus austriacus Sturm, 1834	47° 48' 14.580" N	102° 36' 47.714" E	1331
344	Nebrioporus airumlus Kolenati, 1845	45° 14' 25.570" N	100° 45' 19.206" E	1390
345	Hygrotus impressopunctatus Schaller, 1783	47° 48' 33.163" N	102° 35' 52.764" E	1330
346	Hygrotus marklini Gyllenhal, 1813	46° 20' 26.880" N	102° 38' 23.140" E	2009
347	Oreodytes mongolicus Brinck, 1943	46° 19' 38.410" N	102° 41' 43.606" E	1928
348	Oreodytes septentrionalis Gyllenhal in sahlberg, 1826	46° 19' 54.926" N	102° 41' 0.096" E	1954
349	Hygrotus flaviventris Motschulsky, 1860	47° 49' 26.893" N	104° 1' 54.134" E	1027
350	Ilybius cinctus Sharp, 1878	47° 46' 29.374" N	112° 32' 42.400" E	886
351	Hygrotus impressopunctatus Schaller, 1783	46° 52' 18.570" N	96° 15' 5.105" E	1562
352	Hydroporus acutangulus -complex.Thomson, 1856	47° 47' 36.604" N	102° 36' 50.591" E	1331
353	Ilybius poppiusi Zaitzev, 1907	48° 32' 41.604" N	111° 47' 39.347" E	1071
354	Laccophilus biguttatus Kirby, 1837	48° 42' 58.774" N	111° 58' 28.060" E	1018
355	Rhantus notaticollis Aubé, 1837	48° 35' 19.705" N	111° 49' 11.374" E	1060
356	Ilybius poppiusi Zaitzev, 1907	47° 39' 22.939" N	117° 34' 53.504" E	578
357	Hydroporus acutangulus -complex.Thomson, 1856	47° 41' 16.678" N	108° 27' 58.118" E	1298
358	Hygrotus unguicularis Crotch, 1874	47° 47' 18.204" N	108° 29' 13.704" E	1313
359	Hygrotus marklini Gyllenhal, 1813	47° 46' 39.698" N	112° 32' 59.867" E	884
360	Hygrotus marklini Gyllenhal, 1813	48° 34' 28.700" N	111° 47' 26.502" E	1066
361	Hygrotus marklini Gyllenhal, 1813	47° 47' 48.581" N	108° 28' 58.062" E	1314
362	Rhantus notaticollis Aubé, 1837	47° 48' 0.000" N	108° 28' 49.793" E	1314
363	Hydroporus acutangulus -complex.Thomson, 1856	48° 35' 15.662" N	111° 49' 34.136" E	1059
364	Hygrotus flaviventris Motschulsky, 1860	47° 38' 47.652" N	117° 34' 25.241" E	579
365	Hygrotus flaviventris Motschulsky, 1860	47° 21' 21.928" N	118° 29' 23.114" E	714
366	Hygrotus flaviventris Motschulsky, 1860	47° 12' 28.206" N	119° 34' 14.725" E	821
367	Hygrotus impressopunctatus Schaller, 1783	47° 46' 57.385" N	112° 31' 33.218" E	884
368	Hygrotus flaviventris Motschulsky, 1860	47° 8' 10.950" N	108° 59' 17.189" E	1259
369	Hygrotus flaviventris Motschulsky, 1860	47° 40' 26.458" N	108° 27' 42.916" E	1297
370	Hygrotus impressopunctatus Schaller, 1783	47° 46' 55.168" N	112° 32' 1.601" E	883
371	Graphoderus austriacus Sturm, 1834	48° 50' 23.640" N	117° 52' 45.516" E	1259
372	Graphoderus cinereus Linnaeus, 1758	45° 16' 3.112" N	113° 59' 10.410" E	1291
373	Hygrotus impressopunctatus Schaller, 1783	47° 49' 27.692" N	108° 28' 44.303" E	1318
374	Hygrotus impressopunctatus Schaller, 1783	48° 33' 8.276" N	111° 47' 6.497" E	1072
375	Hygrotus impressopunctatus Schaller, 1783	47° 22' 10.974" N	110° 48' 9.328" E	1013
376	Oreodytes mongolicus Brinck, 1943	47° 16' 41.448" N	105° 39' 58.716" E	1077
377	Ilybius lateralis Gebler, 1832	48° 32' 34.822" N	111° 47' 0.953" E	1074
378	Hygrotus flaviventris Motschulsky, 1860	46° 0' 15.296" N	91° 24' 19.426" E	1153
379	Hygrotus flaviventris Motschulsky, 1860	47° 41' 24.940" N	92° 9' 43.722" E	1178
380	Hygrotus flaviventris Motschulsky, 1860	48° 54' 42.858" N	102° 0' 52.906" E	1335
381	Hygrotus flaviventris Motschulsky, 1860	47° 55' 4.768" N	105° 8' 56.440" E	996
382	Oreodytes mongolicus Brinck, 1943	46° 6' 4.529" N	92° 2' 34.483" E	1460
383	Oreodytes mongolicus Brinck, 1943	47° 52' 52.262" N	106° 48' 39.665" E	1268
384	Hygrotus marklini Gyllenhal, 1813	46° 53' 4.301" N	96° 14' 17.552" E	1557
385	Hygrotus unguicularis Crotch, 1874	46° 52' 48.799" N	96° 14' 29.080" E	1558
386	Laccophilus biguttatus Kirby, 1837	46° 52' 23.574" N	96° 14' 59.435" E	1561
387	Hygrotus nigrolineatus Steven in Schönherr, 1808	47° 38' 2.018" N	92° 12' 9.932" E	1192
388	Nectoporus sanmarkii Sahlberg, 1826	46° 7' 26.634" N	92° 3' 6.178" E	1477
389	Hygrotus impressopunctatus Schaller, 1783	46° 15' 32.519" N	108° 34' 34.745" E	1257
390	Hygrotus impressopunctatus Schaller, 1783	47° 47' 51.932" N	108° 29' 4.614" E	1314
391	Hygrotus impressopunctatus Schaller, 1783	46° 47' 2.746" N	96° 26' 21.786" E	1224
392	Hygrotus marklini Gyllenhal, 1813	47° 1' 37.542" N	96° 6' 46.094" E	1317
393	Hygrotus marklini Gyllenhal, 1813	46° 15' 59.159" N	108° 35' 29.962" E	1282
394	Hygrotus marklini Gyllenhal, 1813	47° 46' 39.414" N	108° 20' 48.412" E	1368
395	Hygrotus marklini Gyllenhal, 1813	47° 52' 36.700" N	106° 51' 28.796" E	1332
396	Hygrotus unguicularis Crotch, 1874	46° 16' 47.856" N	108° 33' 42.678" E	1282
397	Hygrotus flaviventris Motschulsky, 1860	46° 20' 44.779" N	108° 28' 38.838" E	1274
398	Hygrotus flaviventris Motschulsky, 1860	45° 35' 49.812" N	109° 16' 20.010" E	995
399	Hygrotus caspius Wehncke, 1875	47° 35' 32.543" N	118° 47' 8.858" E	695
400	Laccophilus biguttatus Kirby, 1837	46° 15' 3.100" N	108° 36' 39.665" E	1271
401	Laccophilus biguttatus Kirby, 1837	47° 53' 17.441" N	106° 51' 6.707" E	1275
402	Hygrotus quinquelineatus Zetterstedt, 1828	47° 17' 39.397" N	105° 21' 42.242" E	1052
403	Laccophilus biguttatus Kirby, 1837	47° 15' 33.509" N	105° 29' 0.204" E	1061
404	Laccophilus biguttatus Kirby, 1837	47° 47' 26.686" N	108° 28' 56.734" E	1313
405	Hygrotus impressopunctatus Schaller, 1783	47° 24' 31.698" N	105° 7' 52.068" E	1032
406	Ilybius poppiusi Zaitzev, 1907	47° 25' 14.664" N	105° 5' 58.520" E	1058
407	Hygrotus impressopunctatus Schaller, 1783	47° 29' 22.088" N	111° 0' 18.083" E	995
408	Rhantus frontalis Marsham, 1802	46° 19' 13.793" N	108° 34' 34.648" E	1388
409	Agabus svenhedini Falkenström, 1932	49° 7' 39.752" N	89° 21' 4.936" E	1786
410	Hygrotus impressopunctatus Schaller, 1783	49° 10' 6.964" N	89° 17' 33.018" E	1332
411	Hygrotus impressopunctatus Schaller, 1783	48° 8' 16.274" N	105° 50' 20.126" E	931
412	Hygrotus impressopunctatus Schaller, 1783	50° 1' 38.064" N	94° 1' 14.052" E	1809
413	Hygrotus flaviventris Motschulsky, 1860	48° 1' 16.802" N	104° 21' 58.410" E	962
414	Hygrotus flaviventris Motschulsky, 1860	44° 39' 3.323" N	105° 17' 29.782" E	1275
415	Hygrotus flaviventris Motschulsky, 1860	43° 49' 13.526" N	104° 20' 23.831" E	1442
416	Hygrotus flaviventris Motschulsky, 1860	47° 55' 40.246" N	104° 56' 28.208" E	980
417	Hygrotus flaviventris Motschulsky, 1860	47° 43' 5.887" N	105° 7' 29.456" E	1023
418	Nebrioporus airumlus Kolenati, 1845	49° 33' 3.323" N	94° 27' 31.972" E	992
419	Oreodytes mongolicus Brinck, 1943	47° 29' 55.414" N	111° 3' 19.037" E	1069
420	Agabus svenhedini Falkenström, 1932	49° 41' 54.542" N	94° 23' 23.395" E	1206
421	Dytiscus dauricus Gebler,1832	46° 48' 21.150" N	100° 2' 34.026" E	2039
422	Dytiscus dauricus Gebler,1832	47° 11' 16.429" N	109° 9' 6.628" E	1238
423	Ilybius cinctus Sharp, 1878	46° 58' 27.772" N	117° 4' 51.395" E	678
424	Ilybius cinctus Sharp, 1878	47° 39' 35.543" N	117° 36' 34.189" E	578
425	Ilybius cinctus Sharp, 1878	47° 36' 59.944" N	118° 40' 50.693" E	682
426	Ilybius cinctus Sharp, 1878	47° 2' 28.446" N	119° 27' 23.803" E	874
427	Dytiscus dauricus Gebler,1832	45° 16' 4.685" N	113° 58' 57.828" E	1291
428	Dytiscus dauricus Gebler,1832	47° 44' 23.860" N	109° 11' 7.098" E	1413
429	Ilybius cinctus Sharp, 1878	47° 25' 7.475" N	109° 17' 15.472" E	1272
430	Dytiscus dauricus Gebler,1832	48° 31' 6.866" N	111° 45' 8.510" E	1087
431	Ilybius cinctus Sharp, 1878	48° 32' 15.227" N	111° 45' 42.289" E	1076
432	Colymbetes dahuricus Aubé, 1837	47° 53' 27.355" N	106° 57' 47.740" E	1296
433	Rhantus notaticollis Aubé, 1837	51° 6' 25.445" N	99° 41' 15.396" E	1587
434	Hygrotus inaequalis Fabricius, 1777	47° 53' 18.564" N	106° 58' 18.840" E	1297
435	Hydroporus crinitisternus Shaverdo &	46° 7' 22.235" N	91° 6' 5.486" E	1142
436	Agabus infuscatus Aube, 1838	49° 22' 52.968" N	88° 41' 2.040" E	2304
437	Hygrotus quinquelineatus Zetterstedt, 1828	47° 53' 18.564" N	106° 56' 30.840" E	1292
438	Hygrotus quinquelineatus Zetterstedt, 1828	51° 13' 50.052" N	99° 23' 17.592" E	1535
439	Rhantus vermiculatus Moschulsky, 1860	51° 13' 50.052" N	99° 23' 17.592" E	1535
440	Laccophilus biguttatus Kirby, 1837	47° 3' 25.992" N	102° 59' 30.876" E	1625
441	Nebrioporus airumlus Kolenati, 1845	47° 56' 52.116" N	91° 33' 28.944" E	1445
442	Nebrioporus depressus Fabricius, 1775	50° 8' 28.032" N	90° 52' 32.880" E	1429
443	Hydroporus morio Aubé, 1838	48° 11' 2.148" N	107° 57' 43.992" E	1721
444	Hygrotus impressopunctatus Schaller, 1783	50° 48' 43.488" N	99° 20' 6.360" E	1618
445	Graphoderus zonatus zonatus Hoppe, 1795	47° 53' 18.564" N	106° 56' 30.840" E	1292
446	Laccophilus biguttatus Kirby, 1837	50° 9' 0.720" N	99° 58' 38.568" E	1622
447	Ilybius lateralis Gebler, 1832	51° 13' 50.052" N	99° 23' 17.592" E	1535
448	Agabus adpressus Aubé, 1837	50° 9' 0.720" N	99° 41' 16.800" E	1625
449	Hygrotus impressopunctatus Schaller, 1783	51° 13' 50.052" N	99° 23' 17.592" E	1546
450	Hygrotus impressopunctatus Schaller, 1783	49° 46' 46.524" N	91° 51' 36.936" E	1500
451	Agabus infuscatus Aube, 1838	46° 21' 32.472" N	101° 16' 32.124" E	2186
452	Nectoporus sanmarkii Sahlberg, 1826	46° 21' 32.472" N	101° 16' 32.124" E	2186
453	Nectoporus sanmarkii Sahlberg, 1826	46° 28' 31.008" N	101° 52' 54.300" E	2451
454	Rhantus vermiculatus Moschulsky, 1860	46° 41' 6.828" N	103° 17' 35.448" E	1708
455	Laccophilus biguttatus Kirby, 1837	46° 40' 32.700" N	103° 18' 32.040" E	1707
456	Nectoporus sanmarkii Sahlberg, 1826	46° 14' 39.084" N	100° 43' 11.784" E	1907
457	Agabus udege Nilsson, 1994	46° 5' 59.712" N	101° 59' 32.784" E	1973
458	Dytiscus dauricus Gebler,1832	46° 45' 37.127" N	100° 45' 45.940" E	2604
459	Hydroporus geniculatus Thomson, 1856	48° 36' 54.648" N	98° 13' 51.456" E	1761
460	Hygrotus impressopunctatus Schaller, 1783	48° 36' 54.648" N	98° 13' 51.456" E	1761
461	Hydroporus elongatulus Sturm, 1835	48° 4' 48.936" N	107° 38' 18.276" E	1527
462	Hydroporus elongatulus Sturm, 1835	48° 6' 53.568" N	107° 53' 35.484" E	1560
463	Hydroporus fuscipennis Schaum & Kiesenwetter, 1867	49° 1' 58.152" N	106° 58' 9.660" E	975
464	Hydroporus fuscipennis Schaum & Kiesenwetter, 1867	49° 44' 15.468" N	107° 29' 35.988" E	704
465	Hydroporus fuscipennis Schaum & Kiesenwetter, 1867	49° 44' 15.684" N	107° 29' 15.576" E	702
466	Agabus arcticus alpinus Motschulsky, 1860	48° 14' 50.424" N	107° 54' 21.204" E	1610
467	Agabus arcticus alpinus Motschulsky, 1860	48° 6' 53.568" N	107° 53' 35.484" E	1560
468	Hydroporus geniculatus Thomson, 1856	47° 45' 26.892" N	99° 21' 29.772" E	2215
469	Agabus arcticus alpinus Motschulsky, 1860	48° 43' 45.948" N	98° 11' 43.872" E	1714
470	Hygrotus marklini Gyllenhal, 1813	47° 2' 16.584" N	91° 1' 45.516" E	2016
471	Laccophilus biguttatus Kirby, 1837	47° 34' 52.356" N	91° 10' 13.692" E	2049
472	Oreodytes septentrionalis Gyllenhal in sahlberg, 1826	47° 20' 47.760" N	90° 57' 36.468" E	2519
473	Oreodytes septentrionalis Gyllenhal in sahlberg, 1826	46° 46' 10.200" N	91° 19' 39.324" E	1788
474	Hygrotus impressopunctatus Schaller, 1783	47° 3' 25.992" N	102° 59' 30.876" E	1519
475	Hygrotus impressopunctatus Schaller, 1783	47° 35' 57.408" N	101° 14' 42.756" E	1602
476	Hygrotus marklini Gyllenhal, 1813	47° 30' 34.164" N	100° 34' 30.360" E	1602
477	Hygrotus quinquelineatus Zetterstedt, 1828	47° 35' 57.408" N	101° 14' 42.756" E	1602
478	Hydroporus geniculatus Thomson, 1856	48° 19' 48.407" N	97° 59' 4.870" E	1995
479	Hygrotus impressopunctatus Schaller, 1783	48° 19' 52.572" N	97° 51' 52.200" E	1948
480	Hygrotus marklini Gyllenhal, 1813	45° 57' 39.499" N	108° 16' 47.201" E	1195
481	Ilybius poppiusi Zaitzev, 1907	46° 47' 26.232" N	103° 19' 29.496" E	1661
482	Dytiscus latro Sharp, 1882	47° 45' 54.576" N	102° 42' 4.896" E	1334
483	Graphoderus zonatus verrucifer Sahlberg, 1824	50° 2' 42.684" N	105° 21' 39.024" E	706
484	Rhantus notaticollis Aubé, 1837	47° 4' 43.968" N	102° 9' 57.888" E	1665
485	Agabus costulatus Motschulsky, 1859	49° 13' 19.200" N	101° 46' 28.200" E	1523
486	Agabus costulatus Motschulsky, 1859	50° 45' 59.796" N	100° 47' 24.072" E	1732
487	Agabus dichrous Sharp, 1878	49° 45' 50.040" N	99° 51' 42.660" E	1523
488	Agabus lapponicus Thomson, 1867	49° 13' 19.200" N	101° 46' 28.200" E	1523
489	Hydroporus acutangulus -complex.Thomson, 1856	49° 7' 54.948" N	101° 27' 46.188" E	1523
490	Hydroporus acutangulus -complex.Thomson, 1856	50° 11' 26.520" N	100° 4' 19.740" E	1609
491	Ilybius obtusus Sharp, 1882	49° 7' 54.948" N	101° 27' 46.188" E	1523
492	Ilybius obtusus Sharp, 1882	50° 11' 26.520" N	100° 4' 19.740" E	1609
493	Ilybius obtusus Sharp, 1882	50° 28' 28.920" N	100° 28' 29.208" E	1732
494	Agabus aequalis Sharp, 1882	47° 5' 43.584" N	101° 46' 11.244" E	1684
495	Agabus infuscatus Aube, 1838	48° 3' 35.604" N	97° 33' 2.628" E	2053
496	Hydroporus submuticus Thomson, 1874	49° 13' 19.200" N	101° 46' 28.200" E	1523
497	Agabus clavicornis Sharp, 1882	50° 24' 36.900" N	100° 20' 4.524" E	1727
498	Dytiscus latro Sharp, 1882	45° 47' 18.996" N	102° 57' 36.072" E	1797
499	Agabus clavicornis Sharp, 1882	49° 7' 54.948" N	101° 27' 46.188" E	1523
500	Agabus coxalis Sharp, 1880	48° 31' 57.180" N	97° 31' 15.348" E	2025
501	Hygrotus unguicularis Crotch, 1874	48° 7' 56.856" N	97° 29' 3.300" E	2025
502	Hygrotus unguicularis Crotch, 1874	47° 20' 21.588" N	101° 49' 15.348" E	1693
503	Hygrotus unguicularis Crotch, 1874	47° 35' 57.408" N	101° 14' 42.756" E	1602
504	Ilybius lateralis Gebler, 1832	47° 35' 57.408" N	101° 14' 42.756" E	1602
505	Hydroporus geniculatus Thomson, 1856	49° 2' 42.612" N	88° 30' 31.608" E	2072
506	Rhantus notaticollis Aubé, 1837	49° 2' 42.612" N	88° 30' 31.608" E	2072
507	Agabus adpressus Aubé, 1837	46° 58' 45.372" N	101° 41' 55.572" E	2075
508	Nectoporus sanmarkii Sahlberg, 1826	47° 29' 8.412" N	100° 52' 43.500" E	1749
509	Agabus pallens Poppius, 1905	48° 7' 56.856" N	97° 29' 3.300" E	2025
510	Nectoporus sanmarkii Sahlberg, 1826	48° 3' 35.604" N	97° 33' 2.628" E	2053
511	Oreodytes mongolicus Brinck, 1943	47° 29' 8.412" N	100° 52' 43.500" E	1872
512	Oreodytes mongolicus Brinck, 1943	48° 7' 35.796" N	99° 56' 28.608" E	1937
513	Ilybius poppiusi Zaitzev, 1907	49° 14' 45.312" N	96° 3' 41.364" E	1739
514	Nectoporus sanmarkii Sahlberg, 1826	49° 17' 52.800" N	91° 16' 51.492" E	1739
515	Oreodytes mongolicus Brinck, 1943	50° 0' 52.488" N	91° 36' 5.040" E	1739
516	Nectoporus sanmarkii Sahlberg, 1826	49° 25' 47.208" N	91° 11' 42.108" E	1975
517	Hygrotus unguicularis Crotch, 1874	48° 0' 10.404" N	91° 36' 49.536" E	1433
518	Agabus dichrous Sharp, 1878	48° 38' 53.340" N	89° 53' 1.608" E	2065
519	Hygrotus marklini Gyllenhal, 1813	49° 2' 30.840" N	89° 24' 59.724" E	2065
520	Agabus dichrous Sharp, 1878	49° 2' 30.840" N	89° 24' 59.724" E	2065
521	Nectoporus sanmarkii Sahlberg, 1826	48° 38' 53.340" N	89° 53' 1.608" E	2065
522	Nectoporus sanmarkii Sahlberg, 1826	48° 50' 3.768" N	89° 11' 54.564" E	2054
523	Agabus dichrous Sharp, 1878	49° 5' 35.664" N	88° 30' 16.812" E	1775
524	Hygrotus marklini Gyllenhal, 1813	49° 18' 5.400" N	89° 22' 22.944" E	1775
525	Nectoporus sanmarkii Sahlberg, 1826	49° 2' 30.840" N	89° 24' 59.724" E	1775
526	Oreodytes mongolicus Brinck, 1943	49° 2' 30.840" N	89° 24' 59.724" E	1775
527	Zaitzevhydrus formaster (Zaitzev, 1908)	49° 14' 16.548" N	88° 54' 25.812" E	1775
528	Hygrotus marklini Gyllenhal, 1813	49° 5' 35.664" N	88° 30' 16.812" E	1790
529	Nectoporus sanmarkii Sahlberg, 1826	49° 18' 5.400" N	89° 22' 22.944" E	1790
530	Hygrotus unguicularis Crotch, 1874	49° 14' 16.548" N	88° 54' 25.812" E	2108
531	Zaitzevhydrus formaster (Zaitzev, 1908)	49° 22' 52.968" N	88° 41' 2.040" E	2108
532	Agabus adpressus Aubé, 1837	49° 22' 52.968" N	88° 41' 2.040" E	2304
533	Oreodytes mongolicus Brinck, 1943	49° 22' 52.968" N	88° 41' 2.040" E	2304
534	Zaitzevhydrus formaster (Zaitzev, 1908)	49° 18' 59.292" N	88° 22' 21.756" E	2304
535	Agabus adpressus Aubé, 1837	49° 19' 6.852" N	88° 21' 58.644" E	2394
536	Zaitzevhydrus formaster (Zaitzev, 1908)	49° 5' 35.664" N	88° 30' 16.812" E	2392
537	Agabus adpressus Aubé, 1837	49° 13' 49.836" N	88° 26' 42.576" E	2430
538	Agabus adpressus Aubé, 1837	49° 6' 16.272" N	88° 2' 54.348" E	2798
539	Agabus costulatus Motschulsky, 1859	49° 6' 16.272" N	88° 2' 54.348" E	2798
540	Hydroporus acutangulus -complex.Thomson, 1856	49° 6' 16.272" N	88° 2' 54.348" E	2798
541	Agabus costulatus Motschulsky, 1859	49° 7' 10.560" N	88° 0' 49.752" E	2927
542	Agabus costulatus Motschulsky, 1859	49° 8' 59.136" N	87° 56' 32.208" E	3087
543	Agabus coxalis Sharp, 1880	48° 32' 38.220" N	88° 24' 53.172" E	2212
544	Agabus infuscatus Aube, 1838	49° 5' 35.664" N	88° 30' 16.812" E	1202
545	Hygrotus impressopunctatus Schaller, 1783	49° 2' 42.612" N	88° 30' 31.608" E	2212
546	Hygrotus marklini Gyllenhal, 1813	49° 2' 42.612" N	88° 30' 31.608" E	2212
547	Hygrotus unguicularis Crotch, 1874	49° 5' 35.664" N	88° 30' 16.812" E	2212
548	Ilybius angustior Gyllenhal, 1808	49° 5' 35.664" N	88° 30' 16.812" E	2212
549	Zaitzevhydrus formaster (Zaitzev, 1908)	48° 26' 12.624" N	88° 54' 3.384" E	2212
550	Agabus dichrous Sharp, 1878	49° 46' 46.524" N	91° 51' 36.936" E	2212
551	Agabus adpressus Aubé, 1837	49° 2' 42.612" N	88° 30' 31.608" E	2382
552	Agabus pallens Poppius, 1905	49° 2' 42.612" N	88° 30' 31.608" E	2382
553	Hygrotus impressopunctatus Schaller, 1783	48° 32' 38.220" N	88° 24' 53.172" E	2382
554	Hygrotus marklini Gyllenhal, 1813	48° 43' 35.508" N	88° 24' 3.816" E	2382
555	Nectoporus sanmarkii Sahlberg, 1826	49° 2' 42.612" N	88° 30' 31.608" E	2382
556	Rhantus notaticollis Aubé, 1837	48° 45' 20.772" N	88° 36' 15.480" E	2382
557	Agabus infuscatus Aube, 1838	48° 45' 19.944" N	88° 36' 3.564" E	2146
558	Nectoporus sanmarkii Sahlberg, 1826	48° 45' 19.944" N	88° 36' 3.564" E	2146
559	Hydroporus acutangulus -complex.Thomson, 1856	48° 45' 20.772" N	88° 36' 15.480" E	2142
560	Nectoporus sanmarkii Sahlberg, 1826	48° 45' 20.772" N	88° 36' 15.480" E	2142
561	Rhantus notaticollis Aubé, 1837	48° 32' 38.220" N	88° 24' 53.172" E	2142
562	Agabus adpressus Aubé, 1837	48° 43' 35.508" N	88° 24' 3.816" E	2431
563	Agabus costulatus Motschulsky, 1859	48° 43' 35.508" N	88° 24' 3.816" E	2431
564	Agabus infuscatus Aube, 1838	48° 43' 35.508" N	88° 24' 3.816" E	2431
565	Hygrotus marklini Gyllenhal, 1813	48° 40' 1.992" N	88° 17' 57.372" E	2431
566	Hygrotus unguicularis Crotch, 1874	48° 43' 35.508" N	88° 24' 3.816" E	2431
567	Ilybius angustior Gyllenhal, 1808	48° 43' 35.508" N	88° 24' 3.816" E	2431
568	Ilybius poppiusi Zaitzev, 1907	48° 32' 38.220" N	88° 24' 53.172" E	2431
569	Hygrotus marklini Gyllenhal, 1813	48° 32' 38.220" N	88° 24' 53.172" E	2086
570	Hygrotus unguicularis Crotch, 1874	48° 40' 1.992" N	88° 17' 57.372" E	2086
571	Nectoporus sanmarkii Sahlberg, 1826	48° 40' 1.992" N	88° 17' 57.372" E	2086
572	Agabus adpressus Aubé, 1837	48° 45' 11.556" N	88° 8' 54.600" E	2090
573	Hydroporus acutangulus -complex.Thomson, 1856	48° 45' 11.556" N	88° 8' 54.600" E	2090
574	Nectoporus sanmarkii Sahlberg, 1826	48° 45' 11.556" N	88° 8' 54.600" E	2090
575	Agabus arcticus alpinus Motschulsky, 1860	48° 32' 38.220" N	88° 24' 53.172" E	2140
576	Agabus coxalis Sharp, 1880	48° 16' 27.696" N	88° 52' 9.192" E	2140
577	Hygrotus impressopunctatus Schaller, 1783	49° 13' 49.440" N	91° 4' 22.692" E	2140
578	Hygrotus marklini Gyllenhal, 1813	48° 30' 22.716" N	88° 30' 34.092" E	2140
579	Ilybius poppiusi Zaitzev, 1907	48° 37' 2.568" N	88° 19' 14.880" E	2140
580	Nectoporus sanmarkii Sahlberg, 1826	48° 32' 38.220" N	88° 24' 53.172" E	2140
581	Rhantus notaticollis Aubé, 1837	49° 6' 38.556" N	91° 43' 21.936" E	2140
582	Agabus adpressus Aubé, 1837	48° 37' 2.568" N	88° 19' 14.880" E	2115
583	Agabus costulatus Motschulsky, 1859	48° 37' 2.568" N	88° 19' 14.880" E	2115
584	Hydroporus acutangulus -complex.Thomson, 1856	48° 37' 2.568" N	88° 19' 14.880" E	2115
585	Ilybius poppiusi Zaitzev, 1907	48° 16' 27.696" N	88° 52' 9.192" E	2115
586	Agabus adpressus Aubé, 1837	48° 30' 22.716" N	88° 30' 34.092" E	2133
587	Hygrotus marklini Gyllenhal, 1813	48° 26' 12.624" N	88° 54' 3.384" E	2133
588	Hygrotus unguicularis Crotch, 1874	48° 30' 22.716" N	88° 30' 34.092" E	2133
589	Agabus adpressus Aubé, 1837	48° 26' 25.296" N	88° 36' 7.344" E	2443
590	Agabus costulatus Motschulsky, 1859	48° 26' 25.296" N	88° 36' 7.344" E	2443
591	Hygrotus marklini Gyllenhal, 1813	48° 10' 1.920" N	88° 51' 14.940" E	2232
592	Zaitzevhydrus formaster (Zaitzev, 1908)	48° 10' 1.920" N	88° 51' 14.940" E	2232
593	Hygrotus marklini Gyllenhal, 1813	48° 23' 32.028" N	88° 53' 1.284" E	2065
594	Zaitzevhydrus formaster (Zaitzev, 1908)	48° 16' 27.696" N	88° 52' 9.192" E	2065
595	Agabus arcticus alpinus Motschulsky, 1860	48° 16' 27.696" N	88° 52' 9.192" E	2070
596	Agabus coxalis Sharp, 1880	48° 16' 27.696" N	88° 52' 9.192" E	2070
597	Ilybius poppiusi Zaitzev, 1907	49° 17' 52.800" N	91° 16' 51.492" E	2070
598	Zaitzevhydrus formaster (Zaitzev, 1908)	48° 32' 28.896" N	89° 33' 35.820" E	2070
599	Agabus adpressus Aubé, 1837	48° 23' 32.028" N	88° 53' 1.284" E	2184
600	Hygrotus marklini Gyllenhal, 1813	48° 23' 32.028" N	88° 53' 1.284" E	2184
601	Nectoporus sanmarkii Sahlberg, 1826	48° 23' 32.028" N	88° 53' 1.284" E	2184
602	Agabus adpressus Aubé, 1837	48° 20' 42.720" N	89° 19' 34.392" E	2422
603	Nectoporus sanmarkii Sahlberg, 1826	48° 20' 42.720" N	89° 19' 34.392" E	2422
604	Hydroporus acutangulus -complex.Thomson, 1856	48° 32' 28.896" N	89° 33' 35.820" E	1967
605	Nectoporus sanmarkii Sahlberg, 1826	48° 32' 28.896" N	89° 33' 35.820" E	1967
606	Zaitzevhydrus formaster (Zaitzev, 1908)	49° 7' 5.988" N	91° 37' 30.396" E	1593
607	Nebrioporus airumlus Kolenati, 1845	49° 7' 5.988" N	91° 37' 30.396" E	1444
608	Agabus dichrous Sharp, 1878	49° 31' 5.916" N	91° 35' 14.244" E	1453
609	Hygrotus impressopunctatus Schaller, 1783	49° 7' 5.988" N	91° 37' 30.396" E	1453
610	Agabus adpressus Aubé, 1837	49° 46' 46.524" N	91° 51' 36.936" E	1453
611	Agabus nebulosus Forster, 1771	49° 46' 46.524" N	91° 51' 36.936" E	1453
612	Oreodytes mongolicus Brinck, 1943	49° 46' 46.524" N	91° 51' 36.936" E	1453
613	Agabus dichrous Sharp, 1878	49° 17' 52.800" N	91° 16' 51.492" E	2464
614	Agabus adpressus Aubé, 1837	49° 31' 5.916" N	91° 35' 14.244" E	2464
615	Hygrotus enneagrammus Ahrens, 1833	49° 19' 38.676" N	91° 49' 35.112" E	2069
616	Oreodytes mongolicus Brinck, 1943	49° 17' 52.800" N	91° 16' 51.492" E	2069
617	Hygrotus enneagrammus Ahrens, 1833	49° 7' 5.988" N	91° 37' 30.396" E	1593
618	Hygrotus impressopunctatus Schaller, 1783	49° 17' 52.800" N	91° 16' 51.492" E	1593
619	Hygrotus pectoralis Motschulsky, 1860	49° 7' 5.988" N	91° 37' 30.396" E	1593
620	Hygrotus quinquelineatus Zetterstedt, 1828	49° 7' 5.988" N	91° 37' 30.396" E	1593
621	Nebrioporus airumlus Kolenati, 1845	49° 17' 52.800" N	91° 16' 51.492" E	1743
622	Zaitzevhydrus formaster (Zaitzev, 1908)	49° 6' 38.556" N	91° 43' 21.936" E	1593
623	Agabus adpressus Aubé, 1837	49° 6' 38.556" N	91° 43' 21.936" E	1565
624	Agabus dichrous Sharp, 1878	49° 6' 38.556" N	91° 43' 21.936" E	1565
625	Agabus pallens Poppius, 1905	49° 6' 38.556" N	91° 43' 21.936" E	1565
626	Hygrotus unguicularis Crotch, 1874	49° 6' 38.556" N	91° 43' 21.936" E	1565
627	Laccophilus biguttatus Kirby, 1837	49° 17' 52.800" N	91° 16' 51.492" E	1565
628	Rhantus notaticollis Aubé, 1837	49° 14' 45.312" N	96° 3' 41.364" E	1565
629	Zaitzevhydrus formaster (Zaitzev, 1908)	49° 6' 38.556" N	91° 43' 21.936" E	1565
630	Hygrotus flaviventris Motschulsky, 1860	50° 2' 12.156" N	105° 22' 24.780" E	1701
631	Hygrotus enneagrammus Ahrens, 1833	49° 13' 42.132" N	91° 18' 38.556" E	1701
632	Agabus adpressus Aubé, 1837	49° 17' 52.800" N	91° 16' 51.492" E	1739
633	Agabus dichrous Sharp, 1878	49° 26' 29.184" N	91° 15' 7.272" E	1739
634	Hygrotus impressopunctatus Schaller, 1783	49° 5' 35.664" N	88° 30' 16.812" E	1739
635	Laccophilus biguttatus Kirby, 1837	49° 26' 29.184" N	91° 15' 7.272" E	1739
636	Nebrioporus airumlus Kolenati, 1845	49° 14' 45.312" N	96° 3' 41.364" E	1739
637	Oreodytes mongolicus Brinck, 1943	49° 17' 52.800" N	91° 16' 51.492" E	1739
638	Agabus adpressus Aubé, 1837	49° 25' 47.208" N	91° 11' 42.108" E	1973
639	Agabus adpressus Aubé, 1837	49° 26' 29.184" N	91° 15' 7.272" E	2274
640	Agabus dichrous Sharp, 1878	49° 13' 49.440" N	91° 4' 22.692" E	2274
641	Hygrotus impressopunctatus Schaller, 1783	49° 13' 49.440" N	91° 4' 22.692" E	2274
642	Laccophilus biguttatus Kirby, 1837	49° 18' 7.164" N	90° 31' 47.028" E	2274
643	Oreodytes septentrionalis Gyllenhal in sahlberg, 1826	49° 26' 29.184" N	91° 15' 7.272" E	2274
644	Agabus dichrous Sharp, 1878	49° 46' 24.240" N	90° 1' 21.864" E	1475
645	Hygrotus impressopunctatus Schaller, 1783	49° 14' 45.312" N	96° 3' 41.364" E	1475
646	Ilybius poppiusi Zaitzev, 1907	49° 46' 24.240" N	90° 1' 21.864" E	1475
647	Nebrioporus airumlus Kolenati, 1845	49° 13' 49.440" N	91° 4' 22.728" E	1475
648	Nectoporus sanmarkii Sahlberg, 1826	49° 13' 49.440" N	91° 4' 22.692" E	1475
649	Oreodytes septentrionalis Gyllenhal in sahlberg, 1826	49° 13' 49.440" N	91° 4' 22.692" E	1475
650	Agabus adpressus Aubé, 1837	49° 14' 45.312" N	96° 3' 41.364" E	1489
651	Hygrotus impressopunctatus Schaller, 1783	49° 18' 7.164" N	90° 31' 47.028" E	1489
652	Nebrioporus airumlus Kolenati, 1845	49° 23' 25.836" N	90° 37' 0.912" E	1489
653	Rhantus notaticollis Aubé, 1837	49° 46' 24.240" N	90° 1' 21.864" E	1489
654	Nebrioporus airumlus Kolenati, 1845	49° 18' 7.164" N	90° 31' 47.028" E	1437
655	Hygrotus impressopunctatus Schaller, 1783	49° 42' 38.016" N	89° 59' 10.248" E	1467
656	Laccophilus biguttatus Kirby, 1837	49° 46' 32.808" N	90° 25' 52.320" E	1467
657	Nebrioporus airumlus Kolenati, 1845	50° 0' 52.488" N	91° 36' 5.040" E	1467
658	Oreodytes mongolicus Brinck, 1943	50° 0' 52.488" N	91° 36' 5.040" E	1467
659	Agabus adpressus Aubé, 1837	49° 18' 7.164" N	90° 31' 47.028" E	1467
660	Agabus dichrous Sharp, 1878	49° 18' 7.164" N	90° 31' 47.028" E	1467
661	Hygrotus impressopunctatus Schaller, 1783	49° 42' 26.640" N	89° 58' 18.120" E	1793
662	Agabus adpressus Aubé, 1837	49° 46' 24.240" N	90° 1' 21.864" E	1694
663	Agabus dichrous Sharp, 1878	49° 42' 13.680" N	90° 13' 48.936" E	1694
664	Graphoderus zonatus zonatus Hoppe, 1795	49° 42' 13.680" N	90° 13' 48.936" E	1694
665	Oreodytes mongolicus Brinck, 1943	49° 46' 24.240" N	90° 1' 21.864" E	1694
666	Rhantus notaticollis Aubé, 1837	49° 46' 32.808" N	90° 25' 52.320" E	1694
667	Agabus coxalis Sharp, 1880	49° 5' 35.664" N	88° 30' 16.812" E	1751
668	Agabus dichrous Sharp, 1878	49° 5' 35.664" N	88° 30' 16.812" E	1751
669	Dytiscus dauricus Gebler,1832	49° 42' 38.016" N	89° 59' 10.248" E	1751
670	Dytiscus latro Sharp, 1882	49° 42' 38.016" N	89° 59' 10.248" E	1751
671	Hygrotus enneagrammus Ahrens, 1833	49° 42' 38.016" N	89° 59' 10.248" E	1751
672	Hygrotus impressopunctatus Schaller, 1783	49° 46' 32.808" N	90° 25' 52.320" E	1751
673	Agabus adpressus Aubé, 1837	49° 42' 38.016" N	89° 59' 10.248" E	1751
674	Oreodytes mongolicus Brinck, 1943	49° 42' 38.016" N	89° 59' 10.248" E	1751
675	Nectoporus sanmarkii Sahlberg, 1826	49° 42' 13.680" N	90° 13' 48.936" E	1526
676	Oreodytes mongolicus Brinck, 1943	49° 42' 13.680" N	90° 13' 48.936" E	1526
677	Oreodytes septentrionalis Gyllenhal in sahlberg, 1826	49° 42' 13.680" N	90° 13' 48.936" E	1526
678	Agabus dichrous Sharp, 1878	50° 10' 16.212" N	90° 43' 40.800" E	1526
679	Agabus dichrous Sharp, 1878	49° 59' 48.444" N	90° 16' 43.932" E	1763
680	Hydroporus acutangulus -complex.Thomson, 1856	49° 59' 48.444" N	90° 16' 43.932" E	1763
681	Laccophilus biguttatus Kirby, 1837	49° 42' 13.680" N	90° 13' 48.936" E	1526
682	Nectoporus sanmarkii Sahlberg, 1826	49° 59' 48.444" N	90° 16' 43.932" E	1763
683	Oreodytes septentrionalis Gyllenhal in sahlberg, 1826	49° 59' 48.444" N	90° 16' 43.932" E	1763
684	Laccophilus biguttatus Kirby, 1837	48° 4' 46.416" N	107° 46' 38.244" E	1504
685	Agabus adpressus Aubé, 1837	49° 46' 32.808" N	90° 25' 52.320" E	1504
686	Hydroporus acutangulus -complex.Thomson, 1856	49° 46' 32.808" N	90° 25' 52.320" E	1504
687	Oreodytes septentrionalis Gyllenhal in sahlberg, 1826	49° 46' 32.808" N	90° 25' 52.320" E	1504
688	Hygrotus impressopunctatus Schaller, 1783	50° 8' 28.032" N	90° 52' 32.880" E	1504
689	Rhantus notaticollis Aubé, 1837	50° 14' 27.384" N	90° 45' 23.652" E	1504
690	Agabus adpressus Aubé, 1837	50° 14' 27.384" N	90° 45' 23.652" E	1552
691	Rhantus notaticollis Aubé, 1837	50° 8' 28.032" N	90° 52' 32.880" E	1552
692	Agabus dichrous Sharp, 1878	50° 12' 20.556" N	91° 12' 6.948" E	1629
693	Agabus dichrous Sharp, 1878	50° 8' 28.032" N	90° 52' 32.880" E	1430
694	Hygrotus impressopunctatus Schaller, 1783	50° 0' 52.488" N	91° 36' 5.040" E	1430
695	Rhantus notaticollis Aubé, 1837	50° 0' 52.488" N	91° 36' 5.040" E	1430
696	Agabus adpressus Aubé, 1837	50° 12' 20.556" N	91° 12' 6.948" E	1637
697	Agabus dichrous Sharp, 1878	50° 0' 52.488" N	91° 36' 5.040" E	1637
698	Hydroporus acutangulus -complex.Thomson, 1856	50° 12' 20.556" N	91° 12' 6.948" E	1637
699	Hydroglyphus geminus Fabricius, 1792	50° 5' 2.508" N	91° 36' 52.992" E	1295
700	Hydroglyphus geminus Fabricius, 1792	50° 5' 2.508" N	91° 36' 52.992" E	1295
701	Oreodytes mongolicus Brinck, 1943	48° 3' 35.604" N	97° 33' 2.628" E	1316
702	Agabus adpressus Aubé, 1837	50° 0' 52.488" N	91° 36' 5.040" E	1316
703	Agabus dichrous Sharp, 1878	49° 53' 11.508" N	91° 20' 49.488" E	1316
704	Hydroglyphus geminus Fabricius, 1792	50° 0' 52.488" N	91° 36' 5.040" E	1316
705	Hydroporus acutangulus -complex.Thomson, 1856	50° 0' 52.488" N	91° 36' 5.040" E	1316
706	Hygrotus impressopunctatus Schaller, 1783	50° 8' 13.549" N	91° 43' 10.600" E	1316
707	Nebrioporus airumlus Kolenati, 1845	50° 30' 41.508" N	91° 44' 41.748" E	1316
708	Rhantus notaticollis Aubé, 1837	50° 34' 34.140" N	91° 46' 13.044" E	1316
709	Nectoporus sanmarkii Sahlberg, 1826	50° 41' 29.940" N	92° 35' 34.188" E	1003
710	Hygrotus unguicularis Crotch, 1874	50° 0' 31.032" N	92° 46' 0.696" E	760
711	Nectoporus sanmarkii Sahlberg, 1826	50° 34' 34.140" N	91° 46' 13.044" E	1281
712	Rhantus notaticollis Aubé, 1837	50° 30' 41.508" N	91° 44' 41.748" E	1281
713	Agabus adpressus Aubé, 1837	50° 30' 41.508" N	91° 44' 41.748" E	1229
714	Hydroporus acutangulus -complex.Thomson, 1856	50° 30' 41.508" N	91° 44' 41.748" E	1229
715	Hygrotus enneagrammus Ahrens, 1833	50° 30' 41.508" N	91° 44' 41.748" E	1229
716	Hygrotus impressopunctatus Schaller, 1783	49° 53' 11.508" N	91° 20' 49.488" E	1229
717	Nebrioporus airumlus Kolenati, 1845	49° 54' 14.148" N	92° 12' 30.528" E	1229
718	Rhantus notaticollis Aubé, 1837	50° 30' 41.508" N	91° 44' 41.748" E	1229
719	Hygrotus impressopunctatus Schaller, 1783	47° 53' 18.564" N	106° 56' 30.840" E	1871
720	Agabus dichrous Sharp, 1878	49° 26' 45.312" N	94° 47' 45.420" E	1871
721	Oreodytes mongolicus Brinck, 1943	49° 53' 11.508" N	91° 20' 49.488" E	1871
722	Nebrioporus airumlus Kolenati, 1845	51° 13' 50.052" N	99° 23' 17.592" E	955
723	Hydroglyphus geminus Fabricius, 1792	49° 54' 14.148" N	92° 12' 30.528" E	971
724	Hydroglyphus geminus Fabricius, 1792	50° 3' 8.820" N	94° 9' 14.760" E	923
725	Platambus maculatus Linnaeus, 1753	50° 3' 8.820" N	94° 9' 14.760" E	923
726	Agabus adpressus Aubé, 1837	50° 1' 38.064" N	94° 1' 14.052" E	933
727	Rhantus frontalis Marsham, 1802	50° 1' 38.064" N	94° 1' 14.052" E	933
728	Agabus adpressus Aubé, 1837	49° 26' 45.312" N	94° 47' 45.420" E	1688
729	Agabus dichrous Sharp, 1878	49° 23' 18.636" N	94° 26' 34.440" E	1688
730	Nectoporus sanmarkii Sahlberg, 1826	49° 26' 45.312" N	94° 47' 45.420" E	1688
731	Oreodytes mongolicus Brinck, 1943	49° 26' 45.312" N	94° 47' 45.420" E	1688
732	Oreodytes septentrionalis Gyllenhal in sahlberg, 1826	49° 26' 45.312" N	94° 47' 45.420" E	1688
733	Agabus adpressus Aubé, 1837	49° 23' 18.636" N	94° 26' 34.440" E	1832
734	Agabus dichrous Sharp, 1878	49° 23' 18.636" N	94° 26' 34.440" E	1832
735	Nectoporus sanmarkii Sahlberg, 1826	49° 23' 18.636" N	94° 26' 34.440" E	1832
736	Rhantus notaticollis Aubé, 1837	50° 48' 17.424" N	99° 19' 20.208" E	1598
737	Hygrotus impressopunctatus Schaller, 1783	47° 18' 27.576" N	103° 38' 37.572" E	1255
738	Hygrotus marklini Gyllenhal, 1813	46° 43' 51.348" N	101° 53' 8.988" E	1255
739	Hygrotus nigrolineatus Steven in Schönherr, 1808	47° 18' 27.576" N	103° 38' 37.572" E	1255
740	Rhantus notaticollis Aubé, 1837	46° 43' 51.348" N	101° 53' 8.988" E	1255
741	Hygrotus flaviventris Motschulsky, 1860	47° 18' 27.576" N	103° 38' 37.572" E	1255
742	Ilybius poppiusi Zaitzev, 1907	46° 42' 34.704" N	103° 17' 57.768" E	1665
743	Hygrotus impressopunctatus Schaller, 1783	46° 47' 26.232" N	103° 19' 29.496" E	1665
744	Hygrotus marklini Gyllenhal, 1813	47° 4' 43.968" N	102° 9' 57.888" E	1665
745	Rhantus notaticollis Aubé, 1837	48° 7' 56.856" N	97° 29' 3.300" E	1820
746	Hygrotus impressopunctatus Schaller, 1783	46° 42' 34.704" N	103° 17' 57.768" E	1694
747	Hygrotus marklini Gyllenhal, 1813	47° 3' 25.992" N	102° 59' 30.876" E	1694
748	Agabus coxalis Sharp, 1880	46° 48' 0.720" N	102° 50' 38.616" E	1694
749	Graphoderus austriacus Sturm, 1834	46° 42' 34.704" N	103° 17' 57.768" E	1694
750	Ilybius poppiusi Zaitzev, 1907	47° 30' 34.164" N	100° 34' 30.360" E	1694
751	Agabus coxalis Sharp, 1880	46° 43' 51.348" N	101° 53' 8.988" E	1706
752	Nectoporus sanmarkii Sahlberg, 1826	46° 53' 34.908" N	102° 23' 40.452" E	1610
753	Oreodytes mongolicus Brinck, 1943	47° 16' 56.784" N	101° 11' 16.548" E	1610
754	Oreodytes septentrionalis Gyllenhal in sahlberg, 1826	46° 53' 34.908" N	102° 23' 40.452" E	1610
755	Oreodytes septentrionalis Gyllenhal in sahlberg, 1826	46° 47' 14.712" N	101° 57' 36.756" E	1809
756	Agabus adpressus Aubé, 1837	46° 43' 51.348" N	101° 53' 8.988" E	1894
757	Agabus coxalis Sharp, 1880	48° 14' 59.820" N	97° 24' 22.572" E	1894
758	Hydroporus acutangulus -complex.Thomson, 1856	46° 43' 51.348" N	101° 53' 8.988" E	1894
759	Hygrotus impressopunctatus Schaller, 1783	46° 43' 51.348" N	101° 53' 8.988" E	1894
760	Hygrotus marklini Gyllenhal, 1813	47° 35' 57.408" N	101° 14' 42.756" E	1894
761	Hygrotus impressopunctatus Schaller, 1783	46° 54' 54.720" N	102° 39' 45.828" E	1651
762	Hygrotus marklini Gyllenhal, 1813	47° 56' 43.836" N	99° 24' 6.156" E	1519
763	Hygrotus nigrolineatus Steven in Schönherr, 1808	47° 3' 25.992" N	102° 59' 30.876" E	1519
764	Laccophilus biguttatus Kirby, 1837	47° 56' 43.836" N	99° 24' 6.156" E	1519
765	Hygrotus marklini Gyllenhal, 1813	48° 36' 54.648" N	98° 13' 51.456" E	1462
766	Hygrotus quinquelineatus Zetterstedt, 1828	47° 12' 8.136" N	102° 48' 6.084" E	1462
767	Hygrotus marklini Gyllenhal, 1813	46° 42' 34.704" N	103° 17' 57.768" E	1699
768	Hygrotus impressopunctatus Schaller, 1783	47° 20' 21.588" N	101° 49' 15.348" E	1693
769	Hygrotus inaequalis Fabricius, 1777	47° 20' 17.088" N	101° 49' 13.080" E	1694
770	Hygrotus marklini Gyllenhal, 1813	47° 20' 17.088" N	101° 49' 13.080" E	1694
771	Ilybius angustior Gyllenhal, 1808	47° 16' 23.592" N	101° 10' 49.296" E	1904
772	Ilybius subaeneus Erichson, 1837	47° 16' 23.592" N	101° 48' 12.960" E	1684
773	Agabus infuscatus Aube, 1838	46° 58' 45.372" N	101° 41' 55.572" E	2075
774	Hygrotus impressopunctatus Schaller, 1783	46° 58' 45.372" N	101° 41' 55.572" E	2075
775	Agabus adpressus Aubé, 1837	47° 16' 56.784" N	101° 11' 16.548" E	1872
776	Hygrotus impressopunctatus Schaller, 1783	47° 6' 42.912" N	101° 0' 37.728" E	2066
777	Hydroporus acutangulus -complex.Thomson, 1856	46° 57' 23.004" N	100° 52' 21.612" E	2282
778	Agabus adpressus Aubé, 1837	47° 30' 18.828" N	100° 55' 55.488" E	1728
779	Hygrotus impressopunctatus Schaller, 1783	47° 30' 18.828" N	100° 55' 55.488" E	1728
780	Hygrotus nigrolineatus Steven in Schönherr, 1808	47° 30' 18.828" N	100° 55' 55.488" E	1728
781	Hygrotus quinquelineatus Zetterstedt, 1828	47° 30' 18.072" N	100° 55' 55.488" E	1728
782	Hygrotus unguicularis Crotch, 1874	47° 30' 18.828" N	100° 55' 55.488" E	1728
783	Ilybius poppiusi Zaitzev, 1907	47° 53' 25.584" N	100° 19' 5.160" E	1749
784	Oreodytes septentrionalis Gyllenhal in sahlberg, 1826	47° 29' 8.412" N	100° 52' 43.500" E	1749
785	Hygrotus impressopunctatus Schaller, 1783	47° 30' 34.164" N	100° 34' 30.360" E	1981
786	Hygrotus marklini Gyllenhal, 1813	47° 30' 34.236" N	100° 34' 30.288" E	1977
787	Hygrotus quinquelineatus Zetterstedt, 1828	47° 30' 34.164" N	100° 34' 30.360" E	1981
788	Hygrotus unguicularis Crotch, 1874	47° 30' 34.164" N	100° 34' 30.360" E	1981
789	Ilybius poppiusi Zaitzev, 1907	47° 17' 49.272" N	100° 1' 52.896" E	1981
790	Agabus adpressus Aubé, 1837	47° 17' 49.272" N	100° 18' 48.960" E	2287
791	Agabus pallens Poppius, 1905	47° 17' 49.272" N	100° 18' 48.960" E	2287
792	Ilybius poppiusi Zaitzev, 1907	47° 29' 8.412" N	100° 52' 43.500" E	2287
793	Hygrotus impressopunctatus Schaller, 1783	47° 48' 15.840" N	100° 19' 5.160" E	1937
794	Ilybius poppiusi Zaitzev, 1907	47° 12' 43.128" N	99° 54' 40.104" E	1937
795	Oreodytes septentrionalis Gyllenhal in sahlberg, 1826	47° 53' 25.584" N	100° 19' 5.160" E	1937
796	Hygrotus impressopunctatus Schaller, 1783	48° 7' 35.796" N	99° 56' 28.608" E	2019
797	Agabus infuscatus Aube, 1838	48° 7' 35.796" N	99° 56' 28.608" E	2019
798	Agabus pallens Poppius, 1905	47° 45' 26.892" N	99° 21' 29.772" E	2215
799	Hydroporus acutangulus -complex.Thomson, 1856	47° 45' 26.892" N	99° 21' 29.772" E	2215
800	Agabus pallens Poppius, 1905	47° 56' 42.792" N	99° 24' 6.912" E	2109
801	Hygrotus impressopunctatus Schaller, 1783	47° 56' 42.792" N	99° 24' 6.912" E	2109
802	Hygrotus marklini Gyllenhal, 1813	47° 56' 42.792" N	99° 24' 6.912" E	2109
803	Laccophilus biguttatus Kirby, 1837	47° 56' 42.792" N	99° 24' 6.912" E	2109
804	Colymbetes dahuricus Aubé, 1837	48° 36' 54.648" N	98° 13' 51.456" E	1761
805	Hydroporus acutangulus -complex.Thomson, 1856	48° 36' 54.648" N	98° 13' 51.456" E	1761
806	Hygrotus marklini Gyllenhal, 1813	48° 31' 57.180" N	97° 31' 15.348" E	1761
807	Hygrotus quinquelineatus Zetterstedt, 1828	48° 36' 54.648" N	98° 13' 51.456" E	1761
808	Agabus infuscatus Aube, 1838	48° 36' 54.648" N	98° 13' 51.456" E	1761
809	Agabus pallens Poppius, 1905	48° 36' 54.648" N	98° 13' 51.456" E	1761
810	Agabus infuscatus Aube, 1838	48° 43' 45.948" N	98° 11' 43.872" E	1714
811	Agabus infuscatus Aube, 1838	48° 21' 4.428" N	97° 51' 48.636" E	1923
812	Agabus pallens Poppius, 1905	48° 11' 42.936" N	97° 30' 54.792" E	2565
813	Hydroporus acutangulus -complex.Thomson, 1856	48° 19' 48.407" N	97° 59' 4.870" E	1995
814	Hygrotus marklini Gyllenhal, 1813	48° 21' 4.428" N	97° 51' 48.636" E	1923
815	Hydroporus acutangulus -complex.Thomson, 1856	48° 14' 59.820" N	97° 24' 22.572" E	1929
816	Hydroporus geniculatus Thomson, 1856	48° 14' 59.820" N	97° 24' 22.572" E	1929
817	Hygrotus impressopunctatus Schaller, 1783	48° 14' 59.820" N	97° 24' 22.572" E	1929
818	Hygrotus quinquelineatus Zetterstedt, 1828	48° 14' 59.820" N	97° 24' 22.572" E	1929
819	Rhantus notaticollis Aubé, 1837	49° 38' 4.416" N	102° 38' 55.140" E	1929
820	Hygrotus impressopunctatus Schaller, 1783	48° 7' 56.856" N	97° 29' 3.300" E	2025
821	Rhantus notaticollis Aubé, 1837	48° 31' 57.180" N	97° 31' 15.348" E	2025
822	Ilybius poppiusi Zaitzev, 1907	48° 31' 57.180" N	97° 31' 15.348" E	2025
823	Agabus arcticus alpinus Motschulsky, 1860	48° 3' 45.252" N	97° 33' 2.304" E	2054
824	Dytiscus dauricus Gebler,1832	48° 3' 35.604" N	97° 33' 2.628" E	2053
825	Hygrotus impressopunctatus Schaller, 1783	48° 3' 45.252" N	97° 33' 2.304" E	2054
826	Agabus adpressus Aubé, 1837	48° 3' 35.604" N	97° 33' 2.628" E	2053
827	Hydroporus acutangulus -complex.Thomson, 1856	48° 3' 35.604" N	97° 33' 2.628" E	2053
828	Hygrotus impressopunctatus Schaller, 1783	48° 3' 35.604" N	97° 33' 2.628" E	2053
829	Hygrotus quinquelineatus Zetterstedt, 1828	48° 3' 35.604" N	97° 33' 2.628" E	2053
830	Hygrotus unguicularis Crotch, 1874	48° 9' 28.260" N	97° 12' 51.732" E	2104
831	Hydroporus acutangulus -complex.Thomson, 1856	48° 31' 57.180" N	97° 31' 15.348" E	1823
832	Hygrotus impressopunctatus Schaller, 1783	48° 31' 57.180" N	97° 31' 15.348" E	1823
833	Hygrotus marklini Gyllenhal, 1813	49° 37' 41.556" N	99° 59' 50.316" E	1823
834	Hygrotus quinquelineatus Zetterstedt, 1828	48° 31' 57.180" N	97° 31' 15.348" E	1823
835	Agabus adpressus Aubé, 1837	48° 21' 51.696" N	98° 55' 38.532" E	2072
836	Ilybius obtusus Sharp, 1882	48° 23' 26.912" N	99° 0' 51.498" E	1951
837	Oreodytes septentrionalis Gyllenhal in sahlberg, 1826	48° 21' 51.696" N	98° 55' 38.532" E	2072
838	Hydroporus acutangulus -complex.Thomson, 1856	48° 21' 51.768" N	95° 55' 38.280" E	2084
839	Dytiscus dauricus Gebler,1832	47° 44' 21.876" N	102° 14' 17.196" E	1387
840	Hygrotus impressopunctatus Schaller, 1783	47° 44' 21.984" N	102° 14' 17.520" E	1387
841	Ilybius subaeneus Erichson, 1837	50° 30' 54.828" N	101° 12' 38.664" E	1199
842	Hygrotus impressopunctatus Schaller, 1783	48° 52' 38.568" N	106° 7' 25.500" E	807
843	Hygrotus flaviventris Motschulsky, 1860	50° 2' 42.684" N	105° 21' 39.024" E	706
844	Agabus coxalis Sharp, 1880	51° 16' 24.960" N	99° 42' 30.600" E	706
845	Hydroporus submuticus Thomson, 1874	50° 2' 42.684" N	105° 21' 39.024" E	706
846	Agabus lapponicus Thomson, 1867	49° 42' 6.804" N	103° 48' 1.224" E	1432
847	Ilybius erichsoni Gemminger & Harold, 1868	49° 42' 6.804" N	103° 48' 1.224" E	1432
848	Hygrotus impressopunctatus Schaller, 1783	49° 46' 40.656" N	103° 36' 31.068" E	1203
849	Ilybius chishimanus Kôno, 1944	49° 46' 40.656" N	103° 36' 31.068" E	1023
850	Hydroporus acutangulus -complex.Thomson, 1856	49° 42' 27.576" N	103° 6' 10.620" E	911
851	Acilius canaliculatus (Nicolai, 1822)	49° 44' 36.204" N	103° 6' 18.108" E	936
852	Colymbetes dahuricus Aubé, 1837	49° 44' 36.204" N	103° 6' 18.108" E	936
853	Hygrotus impressopunctatus Schaller, 1783	49° 44' 36.204" N	103° 6' 18.108" E	936
854	Rhantus notaticollis Aubé, 1837	50° 9' 46.080" N	98° 50' 31.668" E	936
855	Hygrotus impressopunctatus Schaller, 1783	49° 38' 4.416" N	102° 38' 55.140" E	907
856	Rhantus notaticollis Aubé, 1837	47° 20' 21.588" N	101° 49' 15.348" E	1696
857	Ilybius angustior Gyllenhal, 1808	50° 30' 54.828" N	101° 12' 38.664" E	1220
858	Ilybius obtusus Sharp, 1882	50° 30' 54.828" N	101° 12' 38.664" E	1220
859	Ilybius subaeneus Erichson, 1837	49° 6' 38.556" N	91° 43' 21.936" E	1220
860	Agabus lapponicus Thomson, 1867	50° 30' 54.828" N	101° 12' 38.664" E	1220
861	Ilybius chishimanus Kôno, 1944	50° 30' 54.828" N	101° 12' 38.664" E	1220
862	Agabus adpressus Aubé, 1837	50° 39' 36.792" N	100° 44' 19.896" E	1566
863	Ilybius chishimanus Kôno, 1944	50° 46' 59.628" N	100° 47' 44.592" E	1676
864	Hydroporus acutangulus -complex.Thomson, 1856	49° 37' 41.556" N	99° 59' 50.316" E	1277
865	Hygrotus marklini Gyllenhal, 1813	47° 20' 21.588" N	101° 49' 15.348" E	1277
866	Nectoporus sanmarkii Sahlberg, 1826	49° 37' 41.556" N	99° 59' 50.316" E	1277
867	Agabus dichrous Sharp, 1878	48° 38' 53.340" N	89° 53' 1.608" E	1497
868	Hygrotus unguicularis Crotch, 1874	49° 54' 23.148" N	99° 23' 37.248" E	1856
869	Oreodytes mongolicus Brinck, 1943	51° 16' 24.960" N	99° 42' 30.600" E	1856
870	Agabus adpressus Aubé, 1837	50° 12' 46.692" N	98° 57' 49.212" E	1662
871	Agabus arcticus alpinus Motschulsky, 1860	50° 12' 46.692" N	98° 57' 49.212" E	1662
872	Hydroporus acutangulus -complex.Thomson, 1856	50° 12' 46.692" N	98° 57' 49.212" E	1662
873	Ilybius angustior Gyllenhal, 1808	50° 9' 46.080" N	98° 50' 31.668" E	1580
874	Rhantus notaticollis Aubé, 1837	48° 11' 42.936" N	97° 30' 54.792" E	1580
875	Hygrotus impressopunctatus Schaller, 1783	49° 15' 42.048" N	99° 52' 56.712" E	1618
876	Rhantus notaticollis Aubé, 1837	51° 27' 42.624" N	99° 12' 0.468" E	1618
877	Dytiscus dauricus Gebler,1832	49° 20' 0.960" N	102° 58' 39.756" E	951
878	Oreodytes septentrionalis Gyllenhal in sahlberg, 1826	50° 15' 24.624" N	99° 17' 9.564" E	1796
879	Rhantus notaticollis Aubé, 1837	51° 16' 24.960" N	99° 42' 30.600" E	1598
880	Agabus arcticus alpinus Motschulsky, 1860	50° 48' 43.488" N	99° 20' 6.360" E	1590
881	Hygrotus impressopunctatus Schaller, 1783	50° 48' 43.488" N	99° 20' 6.360" E	1590
882	Hygrotus inaequalis Fabricius, 1777	50° 59' 33.684" N	99° 21' 14.616" E	1590
883	Ilybius obtusus Sharp, 1882	50° 48' 43.488" N	99° 20' 6.360" E	1590
884	Hygrotus inaequalis Fabricius, 1777	47° 20' 21.588" N	101° 49' 15.348" E	1549
885	Laccophilus biguttatus Kirby, 1837	50° 9' 0.720" N	98° 58' 38.568" E	1549
886	Rhantus notaticollis Aubé, 1837	47° 17' 49.272" N	100° 1' 52.896" E	1549
887	Agabus arcticus alpinus Motschulsky, 1860	50° 59' 33.684" N	99° 21' 14.616" E	1549
888	Graphoderus austriacus Sturm, 1834	50° 59' 33.684" N	99° 21' 14.616" E	1549
889	Graphoderus zonatus zonatus Hoppe, 1795	50° 59' 33.684" N	99° 21' 14.616" E	1549
890	Hygrotus impressopunctatus Schaller, 1783	50° 59' 33.684" N	99° 21' 14.616" E	1549
891	Oreodytes mongolicus Brinck, 1943	49° 54' 23.148" N	99° 23' 37.248" E	1563
892	Agabus infuscatus Aube, 1838	51° 15' 12.384" N	99° 40' 1.128" E	1563
893	Hydroporus acutangulus -complex.Thomson, 1856	51° 15' 12.384" N	99° 40' 1.128" E	1563
894	Rhantus notaticollis Aubé, 1837	51° 13' 50.052" N	99° 23' 17.592" E	1571
895	Agabus coxalis Sharp, 1880	49° 42' 38.016" N	89° 59' 10.248" E	1571
896	Hygrotus marklini Gyllenhal, 1813	48° 38' 53.340" N	89° 53' 1.608" E	1571
897	Ilybius poppiusi Zaitzev, 1907	48° 43' 35.508" N	88° 24' 3.816" E	1571
898	Oreodytes mongolicus Brinck, 1943	49° 2' 30.840" N	89° 24' 59.724" E	1571
899	Agabus infuscatus Aube, 1838	51° 23' 54.060" N	99° 45' 0.468" E	1577
900	Hydroporus acutangulus -complex.Thomson, 1856	51° 23' 54.060" N	99° 45' 0.468" E	1577
901	Laccophilus biguttatus Kirby, 1837	49° 43' 52.680" N	107° 38' 5.424" E	1543
902	Agabus arcticus alpinus Motschulsky, 1860	51° 25' 44.472" N	99° 25' 17.724" E	1543
903	Hygrotus impressopunctatus Schaller, 1783	51° 25' 44.472" N	99° 25' 17.724" E	1543
904	Rhantus vermiculatus Moschulsky, 1860	51° 25' 44.472" N	99° 25' 17.724" E	1543
905	Rhantus notaticollis Aubé, 1837	47° 12' 8.136" N	102° 48' 6.084" E	1615
906	Agabus adpressus Aubé, 1837	51° 27' 42.624" N	99° 12' 0.468" E	1615
907	Laccophilus biguttatus Kirby, 1837	51° 27' 42.624" N	99° 12' 0.468" E	1615
908	Zaitzevhydrus formaster (Zaitzev, 1908)	49° 2' 30.840" N	89° 24' 59.724" E	1615
909	Rhantus notaticollis Aubé, 1837	48° 21' 51.696" N	98° 55' 38.532" E	1546
910	Graphoderus zonatus zonatus Hoppe, 1795	51° 13' 50.052" N	99° 23' 17.592" E	1535
911	Hygrotus marklini Gyllenhal, 1813	51° 16' 24.960" N	99° 42' 30.600" E	1546
912	Acilius canaliculatus (Nicolai, 1822)	51° 13' 50.052" N	99° 23' 17.592" E	1535
913	Agabus adpressus Aubé, 1837	50° 11' 57.336" N	99° 1' 51.996" E	1629
914	Oreodytes septentrionalis Gyllenhal in sahlberg, 1826	50° 11' 57.336" N	99° 1' 51.996" E	1629
915	Hydroporus acutangulus -complex.Thomson, 1856	50° 9' 0.720" N	98° 58' 38.568" E	1625
916	Agabus adpressus Aubé, 1837	50° 8' 28.032" N	90° 52' 32.880" E	1430
917	Nebrioporus depressus Fabricius, 1775	49° 54' 14.148" N	92° 12' 30.528" E	1430
918	Nebrioporus depressus Fabricius, 1775	47° 12' 43.128" N	99° 54' 40.104" E	955
919	Agabus adpressus Aubé, 1837	46° 47' 14.712" N	101° 57' 36.756" E	1809
920	Hygrotus marklini Gyllenhal, 1813	47° 12' 8.136" N	102° 48' 6.084" E	1809
921	Rhantus notaticollis Aubé, 1837	47° 30' 18.828" N	100° 55' 55.488" E	1519
922	Rhantus notaticollis Aubé, 1837	47° 16' 56.784" N	101° 11' 16.548" E	1462
923	Agabus costulatus Motschulsky, 1859	47° 4' 43.968" N	102° 9' 57.888" E	1699
924	Rhantus notaticollis Aubé, 1837	46° 58' 45.372" N	101° 41' 55.572" E	1699
925	Rhantus notaticollis Aubé, 1837	51° 25' 44.472" N	99° 25' 17.724" E	1693
926	Agabus costulatus Motschulsky, 1859	46° 58' 45.372" N	101° 41' 55.572" E	2075
927	Rhantus notaticollis Aubé, 1837	47° 3' 25.992" N	102° 59' 30.876" E	2075
928	Rhantus notaticollis Aubé, 1837	50° 59' 33.684" N	99° 21' 14.616" E	1872
929	Rhantus notaticollis Aubé, 1837	47° 30' 34.164" N	100° 34' 30.360" E	1602
930	Nectoporus sanmarkii Sahlberg, 1826	47° 30' 18.828" N	100° 55' 55.488" E	1728
931	Rhantus notaticollis Aubé, 1837	47° 45' 26.892" N	99° 21' 29.772" E	1728
932	Rhantus notaticollis Aubé, 1837	49° 15' 42.048" N	99° 52' 56.712" E	1981
933	Rhantus notaticollis Aubé, 1837	47° 29' 8.412" N	100° 52' 43.500" E	2287
934	Agabus costulatus Motschulsky, 1859	47° 45' 26.892" N	99° 21' 29.772" E	2215
935	Rhantus notaticollis Aubé, 1837	47° 18' 27.576" N	103° 38' 37.572" E	2215
936	Agabus costulatus Motschulsky, 1859	48° 36' 54.648" N	98° 13' 51.456" E	1762
937	Rhantus notaticollis Aubé, 1837	47° 48' 15.840" N	100° 19' 5.160" E	1761
938	Hygrotus marklini Gyllenhal, 1813	47° 18' 27.576" N	103° 38' 37.572" E	1714
939	Agabus costulatus Motschulsky, 1859	48° 3' 35.604" N	97° 33' 2.628" E	2053
940	Agabus costulatus Motschulsky, 1859	48° 31' 57.180" N	97° 31' 15.348" E	1823
941	Agabus costulatus Motschulsky, 1859	48° 21' 51.696" N	98° 55' 38.532" E	2072
942	Ilybius lateralis Gebler, 1832	50° 37' 23.160" N	101° 52' 25.500" E	1152
943	Agabus arcticus alpinus Motschulsky, 1860	50° 46' 59.628" N	100° 47' 44.592" E	1676
944	Hydroporus acutangulus -complex.Thomson, 1856	50° 46' 59.628" N	100° 47' 44.592" E	1676
945	Hygrotus marklini Gyllenhal, 1813	46° 47' 14.712" N	1010° 57' 36.756" E	1676
946	Agabus costulatus Motschulsky, 1859	50° 12' 46.692" N	98° 57' 49.212" E	1662
947	Agabus arcticus alpinus Motschulsky, 1860	49° 15' 42.048" N	99° 52' 56.712" E	1618
948	Ilybius lateralis Gebler, 1832	49° 15' 42.048" N	99° 52' 56.712" E	1618
949	Agabus adpressus Aubé, 1837	50° 25' 48.432" N	99° 12' 59.904" E	2080
950	Rhantus notaticollis Aubé, 1837	46° 36' 33.084" N	103° 6' 14.400" E	1543
951	Rhantus notaticollis Aubé, 1837	48° 36' 54.648" N	98° 13' 51.456" E	1749
952	Rhantus notaticollis Aubé, 1837	48° 7' 35.796" N	99° 56' 28.608" E	1937
953	Ilybius poppiusi Zaitzev, 1907	49° 13' 19.920" N	101° 46' 28.200" E	1523
954	Colymbetes dahuricus Aubé, 1837	46° 58' 45.372" N	101° 41' 55.572" E	2075
955	Hygrotus marklini Gyllenhal, 1813	48° 21' 51.768" N	98° 55' 38.280" E	2084
956	Hydroporus acutangulus -complex.Thomson, 1856	50° 25' 48.432" N	99° 12' 59.904" E	2080
957	Hydroporus acutangulus -complex.Thomson, 1856	51° 27' 42.624" N	99° 12' 0.468" E	1615
958	Hygrotus nigrolineatus Steven in Schönherr, 1808	47° 43' 26.494" N	117° 45' 7.538" E	579
959	Oreodytes mongolicus Brinck, 1943	47° 15' 32.742" N	105° 31' 53.306" E	1065
960	Agabus arcticus alpinus Motschulsky, 1860	46° 32' 44.448" N	101° 17' 3.696" E	2604
961	Hydroporus sibiricus Sahlberg, 1880	48° 10' 0.048" N	107° 41' 43.728" E	1527
962	Hydroporus nigellus Mannerheim, 1853	49° 44' 15.468" N	107° 29' 35.988" E	1649
963	Hydroporus submuticus Thomson, 1874	48° 11' 2.148" N	107° 57' 43.992" E	1649
964	Hydroporus sibiricus Sahlberg, 1880	48° 10' 0.048" N	107° 41' 43.728" E	1560
965	Hydroporus angusi Nilsson, 1990	49° 44' 15.684" N	107° 29' 15.576" E	702
966	Hydroporus nigellus Mannerheim, 1853	46° 58' 45.372" N	101° 41' 55.572" E	702
967	Hydroglyphus geminus Fabricius, 1792	50° 21' 5.832" N	105° 2' 39.696" E	736
968	Hydroporus morio Aubé, 1838	47° 44' 51.252" N	99° 21' 29.772" E	2215
969	Hydroporus notabilis LeConte, 1850	48° 19' 52.572" N	97° 51' 52.200" E	2215
970	Hydroporus submuticus Thomson, 1874	47° 44' 51.252" N	99° 21' 29.772" E	2215
971	Hygrotus flaviventris Motschulsky, 1860	47° 44' 51.252" N	99° 21' 29.772" E	2215
972	Hygrotus unguicularis Crotch, 1874	47° 44' 51.252" N	99° 21' 29.520" E	2215
973	Hygrotus unguicularis Crotch, 1874	47° 56' 43.836" N	99° 24' 6.156" E	2108
974	Hydroporus kabakovi Fery & Petrov, 2006	48° 36' 54.648" N	98° 13' 51.456" E	1761
975	Hydroporus uenoi Nakane, 1963	48° 3' 35.604" N	97° 33' 2.628" E	1761
976	Hygrotus unguicularis Crotch, 1874	48° 36' 54.648" N	98° 13' 51.456" E	1761
977	Laccophilus biguttatus Kirby, 1837	48° 43' 45.948" N	98° 11' 43.872" E	1761
978	Oreodytes mongolicus Brinck, 1943	48° 9' 28.260" N	97° 12' 51.732" E	1761
979	Oreodytes septentrionalis Gyllenhal in sahlberg, 1826	48° 36' 54.648" N	98° 13' 51.456" E	1761
980	Hygrotus unguicularis Crotch, 1874	48° 43' 45.948" N	98° 11' 43.872" E	1714
981	Laccophilus biguttatus Kirby, 1837	48° 19' 52.572" N	97° 51' 52.200" E	1714
982	Agabus coxalis Sharp, 1880	48° 11' 42.936" N	97° 30' 54.792" E	1929
983	Hygrotus unguicularis Crotch, 1874	48° 14' 59.820" N	97° 24' 22.572" E	1929
984	Oreodytes septentrionalis Gyllenhal in sahlberg, 1826	48° 14' 59.820" N	97° 24' 22.572" E	1929
985	Hydroporus sibiricus Sahlberg, 1880	48° 8' 54.456" N	107° 45' 30.168" E	1623
986	Hydroporus sibiricus Sahlberg, 1880	48° 14' 50.424" N	107° 54' 21.204" E	1596
987	Laccophilus biguttatus Kirby, 1837	47° 18' 27.576" N	103° 38' 37.572" E	1526
988	Hydroporus morio Aubé, 1838	48° 14' 50.424" N	107° 54' 21.204" E	1610
989	Hydroporus submuticus Thomson, 1874	48° 14' 50.424" N	107° 54' 21.204" E	1610
990	Hydroporus sibiricus Sahlberg, 1880	48° 6' 53.568" N	103° 38' 37.572" E	1610
991	Hydroporus kabakovi Fery & Petrov, 2006	49° 5' 10.896" N	107° 18' 27.000" E	943
992	Hydroporus palustris Linnaeus, 1760	48° 4' 48.936" N	107° 38' 18.276" E	943
993	Hydroporus nigellus Mannerheim, 1853	49° 44' 15.684" N	107° 29' 15.576" E	704
994	Hydroporus submuticus Thomson, 1874	49° 44' 15.468" N	107° 29' 35.988" E	704
995	Agabus kholini Nilsson, 1994	48° 58' 25.428" N	107° 36' 5.832" E	1560
996	Ilybius angustior Gyllenhal, 1808	47° 44' 51.252" N	99° 21' 29.772" E	2215
997	Rhantus vermiculatus Moschulsky, 1860	48° 36' 54.648" N	98° 13' 51.456" E	1761
998	Rhantus vermiculatus Moschulsky, 1860	48° 43' 45.948" N	98° 11' 43.872" E	1714
999	Ilybius chishimanus Kôno, 1944	48° 4' 46.416" N	107° 46' 38.244" E	1526
1000	Ilybius chishimanus Kôno, 1944	48° 14' 50.424" N	107° 54' 21.204" E	1610
1001	Ilybius angustior Gyllenhal, 1808	48° 6' 53.568" N	107° 53' 35.484" E	1560
1002	Ilybius chishimanus Kôno, 1944	49° 5' 10.896" N	107° 18' 27.000" E	943
1003	Ilybius erichsoni Gemminger & Harold, 1868	49° 5' 10.896" N	107° 18' 27.000" E	943
1004	Colymbetes pseudostriatus Nilsson, 2002	49° 43' 15.096" N	107° 19' 37.560" E	819
1005	Agabus lapponicus Thomson, 1867	49° 44' 15.468" N	107° 29' 35.988" E	819
1006	Ilybius erichsoni Gemminger & Harold, 1868	49° 44' 15.468" N	107° 29' 35.988" E	704
1007	Ilybius opacus Aubé, 1837	49° 44' 15.468" N	107° 29' 35.988" E	704
1008	Agabus lapponicus Thomson, 1867	49° 44' 15.684" N	107° 29' 15.576" E	702
1009	Ilybius angustior Gyllenhal, 1808	49° 44' 15.684" N	107° 29' 15.576" E	702
1010	Ilybius balkei Fery&Nilsson, 1993	48° 44' 15.684" N	107° 29' 15.576" E	702
1011	Ilybius erichsoni Gemminger & Harold, 1868	49° 44' 15.684" N	107° 29' 15.576" E	702
1012	Ilybius opacus Aubé, 1837	49° 44' 15.684" N	107° 29' 15.576" E	702
1013	Nebrioporus airumlus Kolenati, 1845	47° 18' 27.576" N	103° 38' 37.572" E	763
1014	Ilybius chishimanus Kôno, 1944	49° 43' 52.680" N	107° 38' 5.424" E	763
1015	Ilybius chishimanus Kôno, 1944	50° 21' 5.832" N	105° 2' 39.696" E	736
1016	Hydroporus uenoi Nakane, 1963	49° 44' 15.684" N	107° 29' 15.576" E	702
1017	Agabus clavicornis Sharp, 1882	48° 10' 0.048" N	107° 41' 43.728" E	1623
1018	Agabus clavicornis Sharp, 1882	48° 4' 46.416" N	107° 46' 38.244" E	1526
1019	Agabus adpressus Aubé, 1837	48° 8' 54.456" N	107° 54' 45.612" E	1564
1020	Hydroporus uenoi Nakane, 1963	50° 21' 5.832" N	105° 2' 39.696" E	736
1021	Agabus adpressus Aubé, 1837	48° 14' 50.424" N	107° 54' 21.204" E	1610
1022	Agabus clavicornis Sharp, 1882	48° 14' 50.424" N	107° 54' 21.204" E	1610
1023	Agabus clavicornis Sharp, 1882	48° 6' 53.568" N	107° 53' 35.484" E	1560
1024	Agabus adpressus Aubé, 1837	49° 46' 39.036" N	107° 15' 54.612" E	907
1025	Agabus adpressus Aubé, 1837	48° 7' 36.300" N	107° 34' 47.856" E	1680
1026	Agabus infuscatus Aube, 1838	48° 14' 50.424" N	107° 54' 21.204" E	1610
1027	Hydroporus uenoi Nakane, 1963	49° 5' 10.896" N	107° 18' 27.000" E	943
1028	Agabus lapponicus Thomson, 1867	47° 45' 26.892" N	99° 21' 29.772" E	2215
1029	Agabus costulatus Motschulsky, 1859	48° 8' 54.456" N	107° 45' 30.168" E	1596
1030	Agabus infuscatus Aube, 1838	48° 8' 54.456" N	107° 45' 30.168" E	1596
1031	Rhantus notaticollis Aubé, 1837	48° 8' 54.456" N	107° 45' 30.168" E	1596
1032	Rhantus notaticollis Aubé, 1837	48° 4' 46.416" N	107° 46' 38.244" E	1526
1033	Rhantus notaticollis Aubé, 1837	48° 5' 43.764" N	107° 50' 33.540" E	1531
1034	Agabus costulatus Motschulsky, 1859	48° 11' 2.148" N	107° 57' 43.992" E	1649
1035	Rhantus notaticollis Aubé, 1837	48° 11' 2.148" N	107° 57' 43.992" E	1649
1036	Agabus costulatus Motschulsky, 1859	48° 14' 50.424" N	107° 54' 21.204" E	1610
1037	Oreodytes mongolicus Brinck, 1943	47° 49' 22.080" N	107° 20' 10.068" E	1305
1038	Rhantus notaticollis Aubé, 1837	48° 4' 48.936" N	107° 38' 18.276" E	1527
1039	Hydroporus uenoi Nakane, 1963	48° 10' 0.048" N	107° 41' 43.728" E	1623
1040	Agabus costulatus Motschulsky, 1859	48° 10' 0.048" N	107° 41' 43.728" E	1623
1041	Hygrotus quinquelineatus Zetterstedt, 1828	48° 4' 46.416" N	107° 46' 38.244" E	1526
1042	Dytiscus dauricus Gebler,1832	48° 4' 46.416" N	107° 46' 38.244" E	1526
1043	Oreodytes mongolicus Brinck, 1943	48° 5' 43.764" N	107° 50' 33.540" E	1531
1044	Dytiscus dauricus Gebler,1832	48° 7' 50.376" N	107° 55' 16.392" E	1563
1045	Hydroporus uenoi Nakane, 1963	48° 14' 50.424" N	107° 54' 21.204" E	1610
1046	Hygrotus quinquelineatus Zetterstedt, 1828	48° 6' 53.568" N	107° 53' 35.484" E	1560
1047	Colymbetes dahuricus Aubé, 1837	49° 5' 10.896" N	107° 18' 27.000" E	943
1048	Rhantus notaticollis Aubé, 1837	49° 22' 16.140" N	106° 29' 37.284" E	1163
1049	Graphoderus zonatus zonatus Hoppe, 1795	49° 50' 24.504" N	106° 19' 56.208" E	646
1050	Laccophilus biguttatus Kirby, 1837	47° 56' 43.836" N	99° 24' 6.156" E	2108
1051	Agabus pallens Poppius, 1905	47° 56' 43.836" N	99° 24' 6.156" E	2108
1052	Oreodytes mongolicus Brinck, 1943	47° 45' 26.892" N	99° 21' 29.772" E	2215
1053	Nectoporus sanmarkii Sahlberg, 1826	48° 26' 15.180" N	107° 1' 50.376" E	1255
1054	Nectoporus sanmarkii Sahlberg, 1826	48° 26' 15.180" N	107° 1' 50.376" E	1255
1055	Hygrotus inaequalis Fabricius, 1777	49° 1' 58.152" N	106° 58' 9.660" E	975
1056	Hygrotus marklini Gyllenhal, 1813	49° 6' 28.404" N	106° 39' 9.900" E	1124
1057	Nectoporus sanmarkii Sahlberg, 1826	49° 6' 28.404" N	106° 39' 9.900" E	1124
1058	Hygrotus marklini Gyllenhal, 1813	49° 50' 24.504" N	106° 19' 56.208" E	646
1059	Nectoporus sanmarkii Sahlberg, 1826	49° 44' 15.684" N	107° 29' 15.576" E	702
1060	Ilybius chishimanus Kôno, 1944	49° 44' 15.684" N	107° 29' 15.576" E	702
1061	Agabus dichrous Sharp, 1878	43° 35' 0.769" N	100° 3' 39.330" E	1075
1062	Agabus dichrous Sharp, 1878	42° 37' 22.080" N	101° 18' 18.432" E	1079
1063	Agabus dichrous Sharp, 1878	43° 25' 53.670" N	100° 23' 53.707" E	1542
1064	Agabus dichrous Sharp, 1878	43° 23' 10.201" N	100° 16' 54.577" E	1608
1065	Agabus nebulosus Forster, 1771	42° 37' 22.080" N	101° 18' 18.432" E	1079
1066	Hygrotus flaviventris Motschulsky, 1860	42° 37' 22.080" N	101° 18' 18.432" E	1079
1067	Nebrioporus airumlus Kolenati, 1845	42° 40' 2.712" N	101° 11' 10.140" E	1090
1068	Nebrioporus airumlus Kolenati, 1845	42° 37' 22.080" N	101° 21' 41.904" E	1094
1069	Oreodytes shorti Shaverdo & Fery, 2006	42° 37' 22.080" N	101° 18' 18.432" E	1079
1070	Oreodytes mongolicus Brinck, 1943	49° 20' 23.748" N	91° 40' 53.220" E	1876
1071	Oreodytes mongolicus Brinck, 1943	49° 53' 32.424" N	91° 21' 8.604" E	1844
1072	Oreodytes mongolicus Brinck, 1943	49° 53' 11.508" N	91° 20' 49.488" E	1871
1073	Acilius canaliculatus (Nicolai, 1822)	49° 1' 41.700" N	107° 11' 53.300" E	928
1074	Hydaticus aruspex Clark, 1864	49° 1' 41.700" N	107° 11' 53.300" E	928
1075	Hygrotus quinquelineatus Zetterstedt, 1828	49° 5' 18.600" N	107° 17' 37.100" E	941
1076	Hygrotus quinquelineatus Zetterstedt, 1828	49° 5' 18.600" N	107° 17' 37.100" E	941
1077	Rhantus frontalis Marsham, 1802	46° 42' 56.999" N	103° 14' 17.902" E	1773
